# Supplementary material for: Interkingdom multi-omics analysis reveals the effects of nitrogen application on growth and rhizosphere microbial community of Tartary buckwheat
Source: Front Microbiol. 2023 Sep 14;14:1240029. doi: 10.3389/fmicb.2023.1240029 (PMC10536138; doi:10.3389/fmicb.2023.1240029)
Supplement: Supplementary file 1 [file Table_1.XLSX]

## Sheet: Table S1
Table S1. The enriched bacteria under N90.
ID	Taxonomy
	Domain	Phylum	Class	Order	Family	Genus	Species
YQ1-specific enriched bacteria (163)
ASV_29	d__Bacteria	p__Cyanobacteria	c__Oxyphotobacteria	o__Nostocales	f__Phormidiaceae	g__Tychonema_CCAP_1459-11B	s__unclassified_Tychonema_CCAP_1459-11B
ASV_60	d__Bacteria	p__Actinobacteria	c__Actinobacteria	o__Propionibacteriales	f__Nocardioidaceae	g__Nocardioides	s__unclassified_Nocardioides
ASV_74	d__Bacteria	p__Actinobacteria	c__Actinobacteria	o__Propionibacteriales	f__Nocardioidaceae	g__Nocardioides	s__Nocardioides_exalbidus
ASV_123	d__Bacteria	p__Actinobacteria	c__Actinobacteria	o__Micromonosporales	f__Micromonosporaceae	g__Micromonospora	s__unclassified_Micromonospora
ASV_61	d__Bacteria	p__Actinobacteria	c__Actinobacteria	o__Propionibacteriales	f__Nocardioidaceae	g__Marmoricola	s__unclassified_Marmoricola
ASV_1083	d__Bacteria	p__Firmicutes	c__Bacilli	o__Bacillales	f__Paenibacillaceae	g__Paenibacillus	s__unclassified_Paenibacillus
ASV_200	d__Bacteria	p__Actinobacteria	c__Actinobacteria	o__Propionibacteriales	f__Nocardioidaceae	g__Nocardioides	s__unclassified_Nocardioides
ASV_490	d__Bacteria	p__Actinobacteria	c__Actinobacteria	o__Micromonosporales	f__Micromonosporaceae	g__Micromonospora	s__unclassified_Micromonospora
ASV_831	d__Bacteria	p__Proteobacteria	c__Gammaproteobacteria	o__Cellvibrionales	f__Cellvibrionaceae	g__Cellvibrio	s__unclassified_Cellvibrio
ASV_346	d__Bacteria	p__Actinobacteria	c__Thermoleophilia	o__Solirubrobacterales	f__67-14	g__67-14	s__unclassified_67-14
ASV_727	d__Bacteria	p__Actinobacteria	c__Actinobacteria	o__Streptomycetales	f__Streptomycetaceae	g__Streptomyces	s__unclassified_Streptomyces
ASV_274	d__Bacteria	p__Actinobacteria	c__Thermoleophilia	o__Solirubrobacterales	f__67-14	g__67-14	s__uncultured_bacterium
ASV_2720	d__Bacteria	p__Actinobacteria	c__Acidimicrobiia	o__Microtrichales	f__Ilumatobacteraceae	g__uncultured	s__unclassified_uncultured
ASV_118	d__Bacteria	p__Cyanobacteria	c__Oxyphotobacteria	o__Chloroplast	f__Chloroplast	g__Chloroplast	s__unclassified_Chloroplast
ASV_600	d__Bacteria	p__Actinobacteria	c__Thermoleophilia	o__Gaiellales	f__uncultured	g__uncultured	s__unclassified_uncultured
ASV_192	d__Bacteria	p__Actinobacteria	c__Thermoleophilia	o__Gaiellales	f__Gaiellaceae	g__Gaiella	s__uncultured_organism
ASV_770	d__Bacteria	p__Actinobacteria	c__Actinobacteria	o__Micrococcales	f__Intrasporangiaceae	g__unclassified_Intrasporangiaceae	s__unclassified_Intrasporangiaceae
ASV_716	d__Bacteria	p__Actinobacteria	c__Actinobacteria	o__Propionibacteriales	f__Nocardioidaceae	g__Nocardioides	s__unclassified_Nocardioides
ASV_1122	d__Bacteria	p__Proteobacteria	c__Deltaproteobacteria	o__Myxococcales	f__Sandaracinaceae	g__uncultured	s__metagenome
ASV_413	d__Bacteria	p__Actinobacteria	c__Actinobacteria	o__Micrococcales	f__Intrasporangiaceae	g__Intrasporangium	s__uncultured_bacterium
ASV_607	d__Bacteria	p__Actinobacteria	c__Thermoleophilia	o__Solirubrobacterales	f__67-14	g__67-14	s__uncultured_bacterium
ASV_3542	d__Bacteria	p__Rokubacteria	c__NC10	o__Rokubacteriales	f__Rokubacteriales	g__Rokubacteriales	s__uncultured_bacterium
ASV_353	d__Bacteria	p__Proteobacteria	c__Alphaproteobacteria	o__Rhizobiales	f__Rhizobiaceae	g__Allorhizobium-Neorhizobium-Pararhizobium-Rhizobium	s__Rhizobium_cellulosilyticum
ASV_277	d__Bacteria	p__Actinobacteria	c__Actinobacteria	o__Propionibacteriales	f__Nocardioidaceae	g__Nocardioides	s__unclassified_Nocardioides
ASV_473	d__Bacteria	p__Actinobacteria	c__Thermoleophilia	o__Solirubrobacterales	f__Solirubrobacteraceae	g__Solirubrobacter	s__uncultured_bacterium
ASV_1294	d__Bacteria	p__Proteobacteria	c__Alphaproteobacteria	o__Rhizobiales	f__Devosiaceae	g__Devosia	s__unclassified_Devosia
ASV_137	d__Bacteria	p__Proteobacteria	c__Gammaproteobacteria	o__Xanthomonadales	f__Xanthomonadaceae	g__Lysobacter	s__unclassified_Lysobacter
ASV_514	d__Bacteria	p__Actinobacteria	c__Thermoleophilia	o__Solirubrobacterales	f__Solirubrobacteraceae	g__Solirubrobacter	s__uncultured_bacterium
ASV_249	d__Bacteria	p__Cyanobacteria	c__Oxyphotobacteria	o__Oxyphotobacteria_Incertae_Sedis	f__Unknown_Family	g__Leptolyngbya_EcFYyyy-00	s__unclassified_Leptolyngbya_EcFYyyy-00
ASV_374	d__Bacteria	p__Actinobacteria	c__Actinobacteria	o__Propionibacteriales	f__Nocardioidaceae	g__Nocardioides	s__unclassified_Nocardioides
ASV_254	d__Bacteria	p__Acidobacteria	c__Blastocatellia_(Subgroup_4)	o__Pyrinomonadales	f__Pyrinomonadaceae	g__RB41	s__unclassified_RB41
ASV_2264	d__Bacteria	p__Planctomycetes	c__Pla3_lineage	o__Pla3_lineage	f__Pla3_lineage	g__Pla3_lineage	s__uncultured_bacterium
ASV_1485	d__Bacteria	p__Actinobacteria	c__Actinobacteria	o__Micromonosporales	f__Micromonosporaceae	g__Micromonospora	s__unclassified_Micromonospora
ASV_1291	d__Bacteria	p__Actinobacteria	c__Thermoleophilia	o__Gaiellales	f__uncultured	g__uncultured	s__unclassified_uncultured
ASV_2772	d__Bacteria	p__Proteobacteria	c__Alphaproteobacteria	o__Rhizobiales	f__Xanthobacteraceae	g__uncultured	s__unclassified_uncultured
ASV_984	d__Bacteria	p__Proteobacteria	c__Gammaproteobacteria	o__Xanthomonadales	f__Xanthomonadaceae	g__Pseudoxanthomonas	s__Pseudoxanthomonas_indica
ASV_619	d__Bacteria	p__Actinobacteria	c__Thermoleophilia	o__Solirubrobacterales	f__67-14	g__67-14	s__unclassified_67-14
ASV_748	d__Bacteria	p__Actinobacteria	c__Actinobacteria	o__Corynebacteriales	f__Mycobacteriaceae	g__Mycobacterium	s__unclassified_Mycobacterium
ASV_1496	d__Bacteria	p__Actinobacteria	c__Actinobacteria	o__Micrococcales	f__Intrasporangiaceae	g__unclassified_Intrasporangiaceae	s__unclassified_Intrasporangiaceae
ASV_349	d__Bacteria	p__Cyanobacteria	c__Oxyphotobacteria	o__Chloroplast	f__Chloroplast	g__Chloroplast	s__unclassified_Chloroplast
ASV_269	d__Bacteria	p__Actinobacteria	c__Actinobacteria	o__Glycomycetales	f__Glycomycetaceae	g__Glycomyces	s__Glycomyces_harbinensis
ASV_1651	d__Bacteria	p__Acidobacteria	c__Subgroup_6	o__Subgroup_6	f__Subgroup_6	g__Subgroup_6	s__unclassified_Subgroup_6
ASV_2716	d__Bacteria	p__Actinobacteria	c__Actinobacteria	o__Kineosporiales	f__Kineosporiaceae	g__Quadrisphaera	s__uncultured_bacterium
ASV_1924	d__Bacteria	p__Gemmatimonadetes	c__Longimicrobia	o__Longimicrobiales	f__Longimicrobiaceae	g__Longimicrobiaceae	s__uncultured_bacterium
ASV_270	d__Bacteria	p__Actinobacteria	c__Thermoleophilia	o__Gaiellales	f__uncultured	g__uncultured	s__uncultured_Rubrobacterales
ASV_909	d__Bacteria	p__Actinobacteria	c__Actinobacteria	o__Micrococcales	f__Intrasporangiaceae	g__unclassified_Intrasporangiaceae	s__unclassified_Intrasporangiaceae
ASV_1605	d__Bacteria	p__Actinobacteria	c__Thermoleophilia	o__Solirubrobacterales	f__67-14	g__67-14	s__uncultured_Rubrobacteria
ASV_643	d__Bacteria	p__Proteobacteria	c__Alphaproteobacteria	o__Sphingomonadales	f__Sphingomonadaceae	g__Altererythrobacter	s__unclassified_Altererythrobacter
ASV_553	d__Bacteria	p__Actinobacteria	c__Thermoleophilia	o__Gaiellales	f__Gaiellaceae	g__Gaiella	s__unclassified_Gaiella
ASV_205	d__Bacteria	p__Actinobacteria	c__Thermoleophilia	o__Solirubrobacterales	f__Solirubrobacteraceae	g__Solirubrobacter	s__uncultured_bacterium
ASV_289	d__Bacteria	p__Actinobacteria	c__Thermoleophilia	o__Gaiellales	f__uncultured	g__uncultured	s__unclassified_uncultured
ASV_358	d__Bacteria	p__Proteobacteria	c__Alphaproteobacteria	o__Sphingomonadales	f__Sphingomonadaceae	g__Sphingomonas	s__unclassified_Sphingomonas
ASV_420	d__Bacteria	p__Acidobacteria	c__Subgroup_6	o__Subgroup_6	f__Subgroup_6	g__Subgroup_6	s__uncultured_Acidobacteriaceae
ASV_298	d__Bacteria	p__Actinobacteria	c__Thermoleophilia	o__Solirubrobacterales	f__67-14	g__67-14	s__uncultured_Rubrobacteria
ASV_1180	d__Bacteria	p__Actinobacteria	c__Thermoleophilia	o__Solirubrobacterales	f__Solirubrobacteraceae	g__Solirubrobacter	s__uncultured_bacterium
ASV_1131	d__Bacteria	p__Verrucomicrobia	c__Verrucomicrobiae	o__Chthoniobacterales	f__Chthoniobacteraceae	g__Chthoniobacter	s__metagenome
ASV_992	d__Bacteria	p__Actinobacteria	c__Actinobacteria	o__Micrococcales	f__Micrococcaceae	g__Arthrobacter	s__Arthrobacter_crystallopoietes
ASV_411	d__Bacteria	p__Actinobacteria	c__Thermoleophilia	o__Gaiellales	f__uncultured	g__uncultured	s__uncultured_bacterium
ASV_1990	d__Bacteria	p__Proteobacteria	c__Gammaproteobacteria	o__Betaproteobacteriales	f__Nitrosomonadaceae	g__MND1	s__unclassified_MND1
ASV_2137	d__Bacteria	p__Actinobacteria	c__Actinobacteria	o__Bifidobacteriales	f__Bifidobacteriaceae	g__Bifidobacterium	s__unclassified_Bifidobacterium
ASV_2278	d__Bacteria	p__Patescibacteria	c__Saccharimonadia	o__Saccharimonadales	f__Saccharimonadales	g__Saccharimonadales	s__unclassified_Saccharimonadales
ASV_1614	d__Bacteria	p__Bacteroidetes	c__Bacteroidia	o__Chitinophagales	f__Chitinophagaceae	g__Ferruginibacter	s__uncultured_Chitinophagaceae
ASV_1057	d__Bacteria	p__Actinobacteria	c__MB-A2-108	o__MB-A2-108	f__MB-A2-108	g__MB-A2-108	s__uncultured_bacterium
ASV_1856	d__Bacteria	p__Verrucomicrobia	c__Verrucomicrobiae	o__Verrucomicrobiales	f__Rubritaleaceae	g__Luteolibacter	s__Luteolibacter_sp.
ASV_1010	d__Bacteria	p__Proteobacteria	c__Alphaproteobacteria	o__Tistrellales	f__Geminicoccaceae	g__uncultured	s__unclassified_uncultured
ASV_2213	d__Bacteria	p__Actinobacteria	c__Actinobacteria	o__Propionibacteriales	f__Nocardioidaceae	g__Nocardioides	s__unclassified_Nocardioides
ASV_949	d__Bacteria	p__Chloroflexi	c__Chloroflexia	o__Chloroflexales	f__Roseiflexaceae	g__uncultured	s__uncultured_bacterium
ASV_1053	d__Bacteria	p__Actinobacteria	c__Thermoleophilia	o__Solirubrobacterales	f__67-14	g__67-14	s__unclassified_67-14
ASV_658	d__Bacteria	p__Actinobacteria	c__Thermoleophilia	o__Solirubrobacterales	f__Solirubrobacteraceae	g__Solirubrobacter	s__uncultured_bacterium
ASV_1526	d__Bacteria	p__Acidobacteria	c__Blastocatellia_(Subgroup_4)	o__Pyrinomonadales	f__Pyrinomonadaceae	g__RB41	s__uncultured_bacterium
ASV_895	d__Bacteria	p__Proteobacteria	c__Gammaproteobacteria	o__Xanthomonadales	f__Rhodanobacteraceae	g__uncultured	s__Aquimonas_sp.
ASV_221	d__Bacteria	p__Actinobacteria	c__Thermoleophilia	o__Gaiellales	f__uncultured	g__uncultured	s__unclassified_uncultured
ASV_335	d__Bacteria	p__Actinobacteria	c__Thermoleophilia	o__Gaiellales	f__uncultured	g__uncultured	s__uncultured_bacterium
ASV_1746	d__Bacteria	p__Actinobacteria	c__Thermoleophilia	o__Solirubrobacterales	f__Solirubrobacteraceae	g__uncultured	s__metagenome
ASV_832	d__Bacteria	p__Actinobacteria	c__Thermoleophilia	o__Gaiellales	f__uncultured	g__uncultured	s__unclassified_uncultured
ASV_394	d__Bacteria	p__Chloroflexi	c__Anaerolineae	o__Anaerolineales	f__Anaerolineaceae	g__uncultured	s__uncultured_Chloroflexi
ASV_1846	d__Bacteria	p__Proteobacteria	c__Gammaproteobacteria	o__Xanthomonadales	f__Rhodanobacteraceae	g__Dyella	s__unclassified_Dyella
ASV_1227	d__Bacteria	p__Chloroflexi	c__Anaerolineae	o__Ardenticatenales	f__uncultured	g__uncultured	s__uncultured_Litorilinea
ASV_561	d__Bacteria	p__Actinobacteria	c__Thermoleophilia	o__Solirubrobacterales	f__Solirubrobacteraceae	g__Parviterribacter	s__uncultured_bacterium
ASV_790	d__Bacteria	p__Actinobacteria	c__Thermoleophilia	o__Solirubrobacterales	f__67-14	g__67-14	s__uncultured_actinobacterium
ASV_446	d__Bacteria	p__Actinobacteria	c__Acidimicrobiia	o__Microtrichales	f__uncultured	g__uncultured	s__uncultured_Acidimicrobidae
ASV_2983	d__Bacteria	p__Proteobacteria	c__Deltaproteobacteria	o__Myxococcales	f__bacteriap25	g__bacteriap25	s__metagenome
ASV_1329	d__Bacteria	p__Actinobacteria	c__Thermoleophilia	o__Gaiellales	f__Gaiellales	g__Gaiellales	s__uncultured_bacterium
ASV_628	d__Bacteria	p__Actinobacteria	c__Actinobacteria	o__Micrococcales	f__Micrococcaceae	g__Paenarthrobacter	s__unclassified_Paenarthrobacter
ASV_776	d__Bacteria	p__Actinobacteria	c__Thermoleophilia	o__Solirubrobacterales	f__Solirubrobacteraceae	g__Solirubrobacter	s__unclassified_Solirubrobacter
ASV_1166	d__Bacteria	p__Actinobacteria	c__Thermoleophilia	o__Gaiellales	f__Gaiellaceae	g__Gaiella	s__unclassified_Gaiella
ASV_618	d__Bacteria	p__Proteobacteria	c__Alphaproteobacteria	o__Sphingomonadales	f__Sphingomonadaceae	g__unclassified_Sphingomonadaceae	s__unclassified_Sphingomonadaceae
ASV_583	d__Bacteria	p__Proteobacteria	c__Alphaproteobacteria	o__Tistrellales	f__Geminicoccaceae	g__uncultured	s__uncultured_bacterium
ASV_707	d__Bacteria	p__Actinobacteria	c__Actinobacteria	o__Corynebacteriales	f__Mycobacteriaceae	g__Mycobacterium	s__unclassified_Mycobacterium
ASV_1444	d__Bacteria	p__Actinobacteria	c__Acidimicrobiia	o__Microtrichales	f__uncultured	g__uncultured	s__metagenome
ASV_1822	d__Bacteria	p__Actinobacteria	c__Actinobacteria	o__Micrococcales	f__Microbacteriaceae	g__unclassified_Microbacteriaceae	s__unclassified_Microbacteriaceae
ASV_676	d__Bacteria	p__Proteobacteria	c__Alphaproteobacteria	o__Rhizobiales	f__Rhizobiaceae	g__Ensifer	s__unclassified_Ensifer
ASV_1192	d__Bacteria	p__Proteobacteria	c__Gammaproteobacteria	o__Betaproteobacteriales	f__Nitrosomonadaceae	g__Ellin6067	s__unclassified_Ellin6067
ASV_3025	d__Bacteria	p__Actinobacteria	c__Thermoleophilia	o__Solirubrobacterales	f__Solirubrobacteraceae	g__Solirubrobacter	s__uncultured_bacterium
ASV_1232	d__Bacteria	p__Actinobacteria	c__MB-A2-108	o__MB-A2-108	f__MB-A2-108	g__MB-A2-108	s__uncultured_Actinomycetales
ASV_657	d__Bacteria	p__Actinobacteria	c__Actinobacteria	o__Streptosporangiales	f__Thermomonosporaceae	g__unclassified_Thermomonosporaceae	s__unclassified_Thermomonosporaceae
ASV_469	d__Bacteria	p__Proteobacteria	c__Alphaproteobacteria	o__Rhizobiales	f__Xanthobacteraceae	g__Rhodoplanes	s__unclassified_Rhodoplanes
ASV_873	d__Bacteria	p__Actinobacteria	c__Actinobacteria	o__Pseudonocardiales	f__Pseudonocardiaceae	g__Pseudonocardia	s__unclassified_Pseudonocardia
ASV_853	d__Bacteria	p__Acidobacteria	c__Subgroup_6	o__Subgroup_6	f__Subgroup_6	g__Subgroup_6	s__unclassified_Subgroup_6
ASV_620	d__Bacteria	p__Actinobacteria	c__Thermoleophilia	o__Solirubrobacterales	f__Solirubrobacteraceae	g__Solirubrobacter	s__unclassified_Solirubrobacter
ASV_1349	d__Bacteria	p__Proteobacteria	c__Alphaproteobacteria	o__Rhizobiales	f__Beijerinckiaceae	g__Microvirga	s__unclassified_Microvirga
ASV_1389	d__Bacteria	p__Proteobacteria	c__Gammaproteobacteria	o__Betaproteobacteriales	f__Burkholderiaceae	g__Noviherbaspirillum	s__unclassified_Noviherbaspirillum
ASV_4021	d__Bacteria	p__Bacteroidetes	c__Bacteroidia	o__Chitinophagales	f__Chitinophagaceae	g__Segetibacter	s__uncultured_bacterium
ASV_2944	d__Bacteria	p__Proteobacteria	c__Alphaproteobacteria	o__Sphingomonadales	f__Sphingomonadaceae	g__Sphingomonas	s__unclassified_Sphingomonas
ASV_554	d__Bacteria	p__Gemmatimonadetes	c__S0134_terrestrial_group	o__S0134_terrestrial_group	f__S0134_terrestrial_group	g__S0134_terrestrial_group	s__uncultured_Gemmatimonadetes
ASV_847	d__Bacteria	p__Actinobacteria	c__Thermoleophilia	o__Solirubrobacterales	f__Solirubrobacteraceae	g__Solirubrobacter	s__uncultured_bacterium
ASV_1289	d__Bacteria	p__Proteobacteria	c__Gammaproteobacteria	o__Salinisphaerales	f__Solimonadaceae	g__Polycyclovorans	s__uncultured_Xanthomonadales
ASV_3490	d__Bacteria	p__Actinobacteria	c__Actinobacteria	o__Micromonosporales	f__Micromonosporaceae	g__uncultured	s__uncultured_bacterium
ASV_1789	d__Bacteria	p__Proteobacteria	c__Deltaproteobacteria	o__Myxococcales	f__bacteriap25	g__bacteriap25	s__metagenome
ASV_751	d__Bacteria	p__Chloroflexi	c__Dehalococcoidia	o__S085	f__S085	g__S085	s__metagenome
ASV_3375	d__Bacteria	p__Gemmatimonadetes	c__Longimicrobia	o__Longimicrobiales	f__Longimicrobiaceae	g__Longimicrobiaceae	s__uncultured_bacterium
ASV_710	d__Bacteria	p__Actinobacteria	c__Thermoleophilia	o__Solirubrobacterales	f__67-14	g__67-14	s__uncultured_Rubrobacteria
ASV_1259	d__Bacteria	p__Proteobacteria	c__Deltaproteobacteria	o__Myxococcales	f__bacteriap25	g__bacteriap25	s__metagenome
ASV_887	d__Bacteria	p__Bacteroidetes	c__Bacteroidia	o__Sphingobacteriales	f__Sphingobacteriaceae	g__Pedobacter	s__unclassified_Pedobacter
ASV_2641	d__Bacteria	p__Proteobacteria	c__Alphaproteobacteria	o__Sphingomonadales	f__Sphingomonadaceae	g__Sphingomonas	s__unclassified_Sphingomonas
ASV_815	d__Bacteria	p__Proteobacteria	c__Deltaproteobacteria	o__Myxococcales	f__Haliangiaceae	g__Haliangium	s__uncultured_Nannocystineae
ASV_3190	d__Bacteria	p__Chloroflexi	c__Chloroflexia	o__Chloroflexales	f__Roseiflexaceae	g__uncultured	s__uncultured_Chloroflexi
ASV_1098	d__Bacteria	p__Proteobacteria	c__Alphaproteobacteria	o__Elsterales	f__uncultured	g__uncultured	s__uncultured_bacterium
ASV_1059	d__Bacteria	p__Actinobacteria	c__Actinobacteria	o__Propionibacteriales	f__Nocardioidaceae	g__Nocardioides	s__Marmoricola_sp.
ASV_2152	d__Bacteria	p__Acidobacteria	c__Holophagae	o__Subgroup_7	f__Subgroup_7	g__Subgroup_7	s__unclassified_Subgroup_7
ASV_1322	d__Bacteria	p__Actinobacteria	c__Actinobacteria	o__Propionibacteriales	f__Propionibacteriaceae	g__Haloactinopolyspora	s__uncultured_bacterium
ASV_1055	d__Bacteria	p__Proteobacteria	c__Gammaproteobacteria	o__Betaproteobacteriales	f__Burkholderiaceae	g__Rhizobacter	s__unclassified_Rhizobacter
ASV_3405	d__Bacteria	p__Acidobacteria	c__Thermoanaerobaculia	o__Thermoanaerobaculales	f__Thermoanaerobaculaceae	g__Subgroup_10	s__Acidobacteria_bacterium
ASV_2893	d__Bacteria	p__Actinobacteria	c__Thermoleophilia	o__Gaiellales	f__Gaiellaceae	g__Gaiella	s__unclassified_Gaiella
ASV_3305	d__Bacteria	p__Actinobacteria	c__Actinobacteria	o__Streptomycetales	f__Streptomycetaceae	g__Streptomyces	s__unclassified_Streptomyces
ASV_785	d__Bacteria	p__Actinobacteria	c__Actinobacteria	o__Propionibacteriales	f__Nocardioidaceae	g__Nocardioides	s__unclassified_Nocardioides
ASV_713	d__Bacteria	p__Proteobacteria	c__Gammaproteobacteria	o__Steroidobacterales	f__Steroidobacteraceae	g__Steroidobacter	s__unclassified_Steroidobacter
ASV_907	d__Bacteria	p__Proteobacteria	c__Gammaproteobacteria	o__Betaproteobacteriales	f__TRA3-20	g__TRA3-20	s__uncultured_beta
ASV_1353	d__Bacteria	p__Proteobacteria	c__Alphaproteobacteria	o__Acetobacterales	f__Acetobacteraceae	g__Craurococcus	s__uncultured_bacterium
ASV_1836	d__Bacteria	p__Proteobacteria	c__Gammaproteobacteria	o__Betaproteobacteriales	f__Burkholderiaceae	g__unclassified_Burkholderiaceae	s__unclassified_Burkholderiaceae
ASV_572	d__Bacteria	p__Verrucomicrobia	c__Verrucomicrobiae	o__Verrucomicrobiales	f__Rubritaleaceae	g__Luteolibacter	s__unclassified_Luteolibacter
ASV_1144	d__Bacteria	p__Actinobacteria	c__Actinobacteria	o__Propionibacteriales	f__Nocardioidaceae	g__Nocardioides	s__unclassified_Nocardioides
ASV_505	d__Bacteria	p__Actinobacteria	c__Actinobacteria	o__Frankiales	f__Sporichthyaceae	g__uncultured	s__uncultured_bacterium
ASV_1504	d__Bacteria	p__Proteobacteria	c__Alphaproteobacteria	o__Rhizobiales	f__Rhizobiaceae	g__unclassified_Rhizobiaceae	s__unclassified_Rhizobiaceae
ASV_543	d__Bacteria	p__Acidobacteria	c__Blastocatellia_(Subgroup_4)	o__Pyrinomonadales	f__Pyrinomonadaceae	g__RB41	s__uncultured_Acidobacteriaceae
ASV_977	d__Bacteria	p__Bacteroidetes	c__Bacteroidia	o__Cytophagales	f__Hymenobacteraceae	g__Adhaeribacter	s__unclassified_Adhaeribacter
ASV_875	d__Bacteria	p__Chloroflexi	c__Ktedonobacteria	o__C0119	f__C0119	g__C0119	s__uncultured_soil
ASV_723	d__Bacteria	p__Gemmatimonadetes	c__Gemmatimonadetes	o__Gemmatimonadales	f__Gemmatimonadaceae	g__uncultured	s__unclassified_uncultured
ASV_2077	d__Bacteria	p__Actinobacteria	c__Acidimicrobiia	o__IMCC26256	f__IMCC26256	g__IMCC26256	s__unclassified_IMCC26256
ASV_1502	d__Bacteria	p__Gemmatimonadetes	c__Gemmatimonadetes	o__Gemmatimonadales	f__Gemmatimonadaceae	g__Gemmatimonas	s__uncultured_bacterium
ASV_1503	d__Bacteria	p__Chloroflexi	c__Chloroflexia	o__Thermomicrobiales	f__JG30-KF-CM45	g__JG30-KF-CM45	s__uncultured_Thermomicrobia
ASV_1095	d__Bacteria	p__Chloroflexi	c__Chloroflexia	o__Thermomicrobiales	f__JG30-KF-CM45	g__JG30-KF-CM45	s__unclassified_JG30-KF-CM45
ASV_1866	d__Bacteria	p__Gemmatimonadetes	c__S0134_terrestrial_group	o__S0134_terrestrial_group	f__S0134_terrestrial_group	g__S0134_terrestrial_group	s__uncultured_bacterium
ASV_501	d__Bacteria	p__Actinobacteria	c__Nitriliruptoria	o__Euzebyales	f__Euzebyaceae	g__uncultured	s__uncultured_bacterium
ASV_3024	d__Bacteria	p__Acidobacteria	c__Blastocatellia_(Subgroup_4)	o__Pyrinomonadales	f__Pyrinomonadaceae	g__RB41	s__uncultured_bacterium
ASV_1258	d__Bacteria	p__Actinobacteria	c__Thermoleophilia	o__Gaiellales	f__Gaiellaceae	g__Gaiella	s__unclassified_Gaiella
ASV_1118	d__Bacteria	p__Actinobacteria	c__Thermoleophilia	o__Solirubrobacterales	f__67-14	g__67-14	s__uncultured_Rubrobacteria
ASV_1000	d__Bacteria	p__Proteobacteria	c__Alphaproteobacteria	o__Rhizobiales	f__Devosiaceae	g__Devosia	s__unclassified_Devosia
ASV_3494	d__Bacteria	p__Acidobacteria	c__Subgroup_6	o__Subgroup_6	f__Subgroup_6	g__Subgroup_6	s__unclassified_Subgroup_6
ASV_724	d__Bacteria	p__Actinobacteria	c__Acidimicrobiia	o__Microtrichales	f__Ilumatobacteraceae	g__uncultured	s__unclassified_uncultured
ASV_2496	d__Bacteria	p__Cyanobacteria	c__Oxyphotobacteria	o__Chloroplast	f__Chloroplast	g__Chloroplast	s__unclassified_Chloroplast
ASV_1096	d__Bacteria	p__Actinobacteria	c__Thermoleophilia	o__Solirubrobacterales	f__67-14	g__67-14	s__uncultured_bacterium
ASV_1097	d__Bacteria	p__Actinobacteria	c__Thermoleophilia	o__Gaiellales	f__Gaiellaceae	g__Gaiella	s__unclassified_Gaiella
ASV_359	d__Bacteria	p__Proteobacteria	c__Alphaproteobacteria	o__Rhizobiales	f__Xanthobacteraceae	g__Nitrobacter	s__unclassified_Nitrobacter
ASV_3374	d__Bacteria	p__Actinobacteria	c__Thermoleophilia	o__Solirubrobacterales	f__67-14	g__67-14	s__unclassified_67-14
ASV_1195	d__Bacteria	p__Actinobacteria	c__Thermoleophilia	o__Solirubrobacterales	f__Solirubrobacteraceae	g__Solirubrobacter	s__unclassified_Solirubrobacter
ASV_810	d__Bacteria	p__Proteobacteria	c__Alphaproteobacteria	o__Acetobacterales	f__Acetobacteraceae	g__Craurococcus	s__uncultured_bacterium
ASV_2930	d__Bacteria	p__Actinobacteria	c__Actinobacteria	o__Micrococcales	f__Intrasporangiaceae	g__uncultured	s__unclassified_uncultured
ASV_898	d__Bacteria	p__Actinobacteria	c__Rubrobacteria	o__Rubrobacterales	f__Rubrobacteriaceae	g__Rubrobacter	s__metagenome
ASV_881	d__Bacteria	p__Actinobacteria	c__Thermoleophilia	o__Solirubrobacterales	f__Solirubrobacteraceae	g__uncultured	s__metagenome
ASV_2881	d__Bacteria	p__Proteobacteria	c__Deltaproteobacteria	o__Myxococcales	f__bacteriap25	g__bacteriap25	s__unclassified_bacteriap25
ASV_972	d__Bacteria	p__Actinobacteria	c__Thermoleophilia	o__Gaiellales	f__uncultured	g__uncultured	s__unclassified_uncultured
ASV_696	d__Bacteria	p__Proteobacteria	c__Alphaproteobacteria	o__Rhizobiales	f__Xanthobacteraceae	g__Nitrobacter	s__unclassified_Nitrobacter
YQ2-specific enriched bacteria (58)
ASV_316	d__Bacteria	p__Actinobacteria	c__Actinobacteria	o__Streptomycetales	f__Streptomycetaceae	g__Streptomyces	s__unclassified_Streptomyces
ASV_788	d__Bacteria	p__Actinobacteria	c__Actinobacteria	o__Streptomycetales	f__Streptomycetaceae	g__Streptomyces	s__unclassified_Streptomyces
ASV_763	d__Bacteria	p__Proteobacteria	c__Deltaproteobacteria	o__Myxococcales	f__bacteriap25	g__bacteriap25	s__metagenome
ASV_2141	d__Bacteria	p__Bacteroidetes	c__Bacteroidia	o__Cytophagales	f__Hymenobacteraceae	g__Hymenobacter	s__uncultured_bacterium
ASV_437	d__Bacteria	p__Actinobacteria	c__Actinobacteria	o__Micrococcales	f__Microbacteriaceae	g__Agromyces	s__unclassified_Agromyces
ASV_391	d__Bacteria	p__Proteobacteria	c__Alphaproteobacteria	o__Sphingomonadales	f__Sphingomonadaceae	g__Altererythrobacter	s__unclassified_Altererythrobacter
ASV_268	d__Bacteria	p__Proteobacteria	c__Deltaproteobacteria	o__Myxococcales	f__bacteriap25	g__bacteriap25	s__unclassified_bacteriap25
ASV_203	d__Bacteria	p__Actinobacteria	c__Actinobacteria	o__Propionibacteriales	f__Nocardioidaceae	g__Kribbella	s__unclassified_Kribbella
ASV_993	d__Bacteria	p__Chloroflexi	c__Chloroflexia	o__Thermomicrobiales	f__JG30-KF-CM45	g__JG30-KF-CM45	s__uncultured_bacterium
ASV_385	d__Bacteria	p__Acidobacteria	c__Acidobacteriia	o__Solibacterales	f__Solibacteraceae_(Subgroup_3)	g__Bryobacter	s__uncultured_bacterium
ASV_508	d__Bacteria	p__Actinobacteria	c__Actinobacteria	o__Propionibacteriales	f__Nocardioidaceae	g__Nocardioides	s__unclassified_Nocardioides
ASV_1711	d__Bacteria	p__Proteobacteria	c__Deltaproteobacteria	o__Desulfarculales	f__Desulfarculaceae	g__uncultured	s__unclassified_uncultured
ASV_575	d__Bacteria	p__Gemmatimonadetes	c__Gemmatimonadetes	o__Gemmatimonadales	f__Gemmatimonadaceae	g__unclassified_Gemmatimonadaceae	s__unclassified_Gemmatimonadaceae
ASV_796	d__Bacteria	p__Acidobacteria	c__Subgroup_6	o__Subgroup_6	f__Subgroup_6	g__Subgroup_6	s__unclassified_Subgroup_6
ASV_398	d__Bacteria	p__Actinobacteria	c__Actinobacteria	o__Streptomycetales	f__Streptomycetaceae	g__Streptomyces	s__unclassified_Streptomyces
ASV_999	d__Bacteria	p__Actinobacteria	c__Actinobacteria	o__Micromonosporales	f__Micromonosporaceae	g__Virgisporangium	s__uncultured_bacterium
ASV_3101	d__Bacteria	p__Actinobacteria	c__Acidimicrobiia	o__Microtrichales	f__Iamiaceae	g__Iamia	s__unclassified_Iamia
ASV_244	d__Bacteria	p__Actinobacteria	c__Actinobacteria	o__Micromonosporales	f__Micromonosporaceae	g__unclassified_Micromonosporaceae	s__unclassified_Micromonosporaceae
ASV_432	d__Bacteria	p__Proteobacteria	c__Deltaproteobacteria	o__Myxococcales	f__unclassified_Myxococcales	g__unclassified_Myxococcales	s__unclassified_Myxococcales
ASV_1838	d__Bacteria	p__Gemmatimonadetes	c__Gemmatimonadetes	o__Gemmatimonadales	f__Gemmatimonadaceae	g__uncultured	s__unclassified_uncultured
ASV_262	d__Bacteria	p__Actinobacteria	c__Actinobacteria	o__Pseudonocardiales	f__Pseudonocardiaceae	g__Kibdelosporangium	s__Kibdelosporangium_sp.
ASV_1140	d__Bacteria	p__Proteobacteria	c__Deltaproteobacteria	o__NB1-j	f__NB1-j	g__NB1-j	s__unclassified_NB1-j
ASV_574	d__Bacteria	p__Chloroflexi	c__Anaerolineae	o__Anaerolineales	f__Anaerolineaceae	g__uncultured	s__uncultured_sludge
ASV_1193	d__Bacteria	p__Acidobacteria	c__Subgroup_22	o__Subgroup_22	f__Subgroup_22	g__Subgroup_22	s__uncultured_Acidobacteria
ASV_3537	d__Bacteria	p__Firmicutes	c__Bacilli	o__Bacillales	f__Alicyclobacillaceae	g__Tumebacillus	s__uncultured_bacterium
ASV_1128	d__Bacteria	p__Proteobacteria	c__Alphaproteobacteria	o__Azospirillales	f__Azospirillaceae	g__Skermanella	s__uncultured_bacterium
ASV_690	d__Bacteria	p__Acidobacteria	c__Blastocatellia_(Subgroup_4)	o__Pyrinomonadales	f__Pyrinomonadaceae	g__RB41	s__unclassified_RB41
ASV_765	d__Bacteria	p__Acidobacteria	c__Acidobacteriia	o__Solibacterales	f__Solibacteraceae_(Subgroup_3)	g__Bryobacter	s__unclassified_Bryobacter
ASV_778	d__Bacteria	p__Firmicutes	c__Bacilli	o__Bacillales	f__Bacillaceae	g__Bacillus	s__unclassified_Bacillus
ASV_745	d__Bacteria	p__Proteobacteria	c__Alphaproteobacteria	o__Rhodobacterales	f__Rhodobacteraceae	g__Rubellimicrobium	s__uncultured_bacterium
ASV_426	d__Bacteria	p__Actinobacteria	c__Thermoleophilia	o__Solirubrobacterales	f__Solirubrobacteraceae	g__Solirubrobacter	s__unclassified_Solirubrobacter
ASV_1020	d__Bacteria	p__Proteobacteria	c__Gammaproteobacteria	o__Xanthomonadales	f__Xanthomonadaceae	g__Lysobacter	s__Lysobacter_soli
ASV_220	d__Bacteria	p__Actinobacteria	c__Actinobacteria	o__Corynebacteriales	f__Nocardiaceae	g__Nocardia	s__unclassified_Nocardia
ASV_642	d__Bacteria	p__Acidobacteria	c__Subgroup_6	o__Subgroup_6	f__Subgroup_6	g__Subgroup_6	s__unclassified_Subgroup_6
ASV_592	d__Bacteria	p__Actinobacteria	c__Actinobacteria	o__Streptosporangiales	f__Streptosporangiaceae	g__Nonomuraea	s__unclassified_Nonomuraea
ASV_584	d__Bacteria	p__Actinobacteria	c__Thermoleophilia	o__Solirubrobacterales	f__67-14	g__67-14	s__unclassified_67-14
ASV_401	d__Bacteria	p__Actinobacteria	c__Actinobacteria	o__Corynebacteriales	f__Mycobacteriaceae	g__Mycobacterium	s__unclassified_Mycobacterium
ASV_4088	d__Bacteria	p__Gemmatimonadetes	c__Longimicrobia	o__Longimicrobiales	f__Longimicrobiaceae	g__Longimicrobiaceae	s__uncultured_bacterium
ASV_1129	d__Bacteria	p__Actinobacteria	c__Thermoleophilia	o__Solirubrobacterales	f__67-14	g__67-14	s__uncultured_bacterium
ASV_310	d__Bacteria	p__Actinobacteria	c__unclassified_Actinobacteria	o__unclassified_Actinobacteria	f__unclassified_Actinobacteria	g__unclassified_Actinobacteria	s__unclassified_Actinobacteria
ASV_708	d__Bacteria	p__Proteobacteria	c__Gammaproteobacteria	o__Xanthomonadales	f__Rhodanobacteraceae	g__uncultured	s__uncultured_bacterium
ASV_3634	d__Bacteria	p__Proteobacteria	c__Alphaproteobacteria	o__Sphingomonadales	f__Sphingomonadaceae	g__Sphingomonas	s__unclassified_Sphingomonas
ASV_2237	d__Bacteria	p__Proteobacteria	c__Alphaproteobacteria	o__Rhizobiales	f__Xanthobacteraceae	g__uncultured	s__unclassified_uncultured
ASV_1938	d__Bacteria	p__Proteobacteria	c__Gammaproteobacteria	o__Enterobacteriales	f__Enterobacteriaceae	g__Pantoea	s__unclassified_Pantoea
ASV_1716	d__Bacteria	p__Acidobacteria	c__Subgroup_6	o__Subgroup_6	f__Subgroup_6	g__Subgroup_6	s__unclassified_Subgroup_6
ASV_337	d__Bacteria	p__Actinobacteria	c__Acidimicrobiia	o__Microtrichales	f__Iamiaceae	g__Iamia	s__unclassified_Iamia
ASV_1303	d__Bacteria	p__Chloroflexi	c__Chloroflexia	o__Chloroflexales	f__Herpetosiphonaceae	g__Herpetosiphon	s__uncultured_bacterium
ASV_742	d__Bacteria	p__Actinobacteria	c__Actinobacteria	o__Corynebacteriales	f__Nocardiaceae	g__Nocardia	s__unclassified_Nocardia
ASV_3727	d__Bacteria	p__Actinobacteria	c__Actinobacteria	o__Micrococcales	f__Beutenbergiaceae	g__Salana	s__unclassified_Salana
ASV_968	d__Bacteria	p__Gemmatimonadetes	c__Gemmatimonadetes	o__Gemmatimonadales	f__Gemmatimonadaceae	g__uncultured	s__uncultured_Gemmatimonadetes
ASV_371	d__Bacteria	p__Proteobacteria	c__Alphaproteobacteria	o__Acetobacterales	f__Acetobacteraceae	g__Craurococcus	s__uncultured_bacterium
ASV_640	d__Bacteria	p__Gemmatimonadetes	c__Gemmatimonadetes	o__Gemmatimonadales	f__Gemmatimonadaceae	g__unclassified_Gemmatimonadaceae	s__unclassified_Gemmatimonadaceae
ASV_1032	d__Bacteria	p__Actinobacteria	c__Actinobacteria	o__Frankiales	f__Geodermatophilaceae	g__unclassified_Geodermatophilaceae	s__unclassified_Geodermatophilaceae
ASV_132	d__Bacteria	p__Chloroflexi	c__Gitt-GS-136	o__Gitt-GS-136	f__Gitt-GS-136	g__Gitt-GS-136	s__unclassified_Gitt-GS-136
ASV_1976	d__Bacteria	p__Proteobacteria	c__Gammaproteobacteria	o__Betaproteobacteriales	f__SC-I-84	g__SC-I-84	s__uncultured_bacterium
ASV_939	d__Bacteria	p__Proteobacteria	c__Gammaproteobacteria	o__Gammaproteobacteria_Incertae_Sedis	f__Unknown_Family	g__Acidibacter	s__uncultured_proteobacterium
ASV_2665	d__Bacteria	p__Proteobacteria	c__Gammaproteobacteria	o__Betaproteobacteriales	f__SC-I-84	g__SC-I-84	s__uncultured_bacterium
ASV_1130	d__Bacteria	p__Actinobacteria	c__Acidimicrobiia	o__Microtrichales	f__Iamiaceae	g__Iamia	s__unclassified_Iamia
XQ2-specific enriched bacteria (123)
ASV_1008	d__Bacteria	p__Firmicutes	c__Clostridia	o__Clostridiales	f__Peptostreptococcaceae	g__Romboutsia	s__unclassified_Romboutsia
ASV_1017	d__Bacteria	p__Actinobacteria	c__Actinobacteria	o__Micromonosporales	f__Micromonosporaceae	g__Rhizocola	s__unclassified_Rhizocola
ASV_1061	d__Bacteria	p__Gemmatimonadetes	c__Gemmatimonadetes	o__Gemmatimonadales	f__Gemmatimonadaceae	g__uncultured	s__uncultured_Gemmatimonadales
ASV_1080	d__Bacteria	p__Proteobacteria	c__Gammaproteobacteria	o__Betaproteobacteriales	f__Burkholderiaceae	g__Massilia	s__unclassified_Massilia
ASV_1099	d__Bacteria	p__Bacteroidetes	c__Bacteroidia	o__Chitinophagales	f__Chitinophagaceae	g__Cnuella	s__unclassified_Cnuella
ASV_1146	d__Bacteria	p__Actinobacteria	c__Actinobacteria	o__Micromonosporales	f__Micromonosporaceae	g__unclassified_Micromonosporaceae	s__unclassified_Micromonosporaceae
ASV_1161	d__Bacteria	p__Proteobacteria	c__Alphaproteobacteria	o__Rhizobiales	f__Rhizobiaceae	g__Allorhizobium-Neorhizobium-Pararhizobium-Rhizobium	s__unclassified_Allorhizobium-Neorhizobium-Pararhizobium-Rhizobium
ASV_1171	d__Bacteria	p__Actinobacteria	c__Thermoleophilia	o__Gaiellales	f__Gaiellaceae	g__Gaiella	s__unclassified_Gaiella
ASV_1245	d__Bacteria	p__Acidobacteria	c__Subgroup_6	o__Subgroup_6	f__Subgroup_6	g__Subgroup_6	s__Acidobacteria_bacterium
ASV_1254	d__Bacteria	p__Chloroflexi	c__Chloroflexia	o__Thermomicrobiales	f__JG30-KF-CM45	g__JG30-KF-CM45	s__unclassified_JG30-KF-CM45
ASV_1296	d__Bacteria	p__Actinobacteria	c__Actinobacteria	o__Micromonosporales	f__Micromonosporaceae	g__unclassified_Micromonosporaceae	s__unclassified_Micromonosporaceae
ASV_1368	d__Bacteria	p__Proteobacteria	c__Gammaproteobacteria	o__Betaproteobacteriales	f__Burkholderiaceae	g__Variovorax	s__unclassified_Variovorax
ASV_1513	d__Bacteria	p__Bacteroidetes	c__Bacteroidia	o__Cytophagales	f__Microscillaceae	g__Ohtaekwangia	s__uncultured_bacterium
ASV_1528	d__Bacteria	p__Proteobacteria	c__Alphaproteobacteria	o__Rhizobiales	f__Hyphomicrobiaceae	g__Pedomicrobium	s__unclassified_Pedomicrobium
ASV_155	d__Bacteria	p__Acidobacteria	c__Subgroup_6	o__Subgroup_6	f__Subgroup_6	g__Subgroup_6	s__uncultured_organism
ASV_162	d__Bacteria	p__Acidobacteria	c__Subgroup_6	o__Subgroup_6	f__Subgroup_6	g__Subgroup_6	s__unclassified_Subgroup_6
ASV_173	d__Bacteria	p__Acidobacteria	c__Subgroup_6	o__Subgroup_6	f__Subgroup_6	g__Subgroup_6	s__unclassified_Subgroup_6
ASV_1780	d__Bacteria	p__Actinobacteria	c__Actinobacteria	o__Micrococcales	f__Promicromonosporaceae	g__Promicromonospora	s__unclassified_Promicromonospora
ASV_1794	d__Bacteria	p__Actinobacteria	c__Acidimicrobiia	o__Microtrichales	f__uncultured	g__uncultured	s__uncultured_bacterium
ASV_1837	d__Bacteria	p__Gemmatimonadetes	c__Longimicrobia	o__Longimicrobiales	f__Longimicrobiaceae	g__Longimicrobiaceae	s__uncultured_bacterium
ASV_1858	d__Bacteria	p__Proteobacteria	c__Alphaproteobacteria	o__Sphingomonadales	f__Sphingomonadaceae	g__unclassified_Sphingomonadaceae	s__unclassified_Sphingomonadaceae
ASV_1885	d__Bacteria	p__Proteobacteria	c__Gammaproteobacteria	o__Betaproteobacteriales	f__Nitrosomonadaceae	g__MND1	s__unclassified_MND1
ASV_1923	d__Bacteria	p__Proteobacteria	c__Gammaproteobacteria	o__Betaproteobacteriales	f__Burkholderiaceae	g__Rhizobacter	s__unclassified_Rhizobacter
ASV_2062	d__Bacteria	p__Actinobacteria	c__Thermoleophilia	o__Solirubrobacterales	f__67-14	g__67-14	s__uncultured_actinobacterium
ASV_2063	d__Bacteria	p__Proteobacteria	c__Gammaproteobacteria	o__Enterobacteriales	f__Enterobacteriaceae	g__Pantoea	s__unclassified_Pantoea
ASV_2106	d__Bacteria	p__Actinobacteria	c__Actinobacteria	o__Bifidobacteriales	f__Bifidobacteriaceae	g__Bifidobacterium	s__unclassified_Bifidobacterium
ASV_2121	d__Bacteria	p__Acidobacteria	c__Subgroup_5	o__Subgroup_5	f__Subgroup_5	g__Subgroup_5	s__uncultured_Acidobacteria
ASV_2199	d__Bacteria	p__Actinobacteria	c__Actinobacteria	o__Micromonosporales	f__Micromonosporaceae	g__uncultured	s__unclassified_uncultured
ASV_228	d__Bacteria	p__Firmicutes	c__Bacilli	o__Bacillales	f__Bacillaceae	g__Bacillus	s__unclassified_Bacillus
ASV_2365	d__Bacteria	p__Proteobacteria	c__Gammaproteobacteria	o__Xanthomonadales	f__Xanthomonadaceae	g__Stenotrophomonas	s__unclassified_Stenotrophomonas
ASV_2605	d__Bacteria	p__Acidobacteria	c__Subgroup_6	o__Unknown_Order	f__Unknown_Family	g__Luteitalea	s__unclassified_Luteitalea
ASV_2640	d__Bacteria	p__Patescibacteria	c__Saccharimonadia	o__Saccharimonadales	f__Saccharimonadales	g__Saccharimonadales	s__unclassified_Saccharimonadales
ASV_2719	d__Bacteria	p__Proteobacteria	c__Alphaproteobacteria	o__Caulobacterales	f__Caulobacteraceae	g__Phenylobacterium	s__unclassified_Phenylobacterium
ASV_2943	d__Bacteria	p__Proteobacteria	c__Gammaproteobacteria	o__Enterobacteriales	f__Enterobacteriaceae	g__Pantoea	s__unclassified_Pantoea
ASV_308	d__Bacteria	p__Acidobacteria	c__Subgroup_25	o__Subgroup_25	f__Subgroup_25	g__Subgroup_25	s__uncultured_Acidobacteria
ASV_3103	d__Bacteria	p__Acidobacteria	c__Thermoanaerobaculia	o__Thermoanaerobaculales	f__Thermoanaerobaculaceae	g__Subgroup_10	s__Acidobacteria_bacterium
ASV_313	d__Bacteria	p__Gemmatimonadetes	c__Gemmatimonadetes	o__Gemmatimonadales	f__Gemmatimonadaceae	g__uncultured	s__uncultured_Gemmatimonas
ASV_321	d__Bacteria	p__Proteobacteria	c__Gammaproteobacteria	o__Betaproteobacteriales	f__Burkholderiaceae	g__uncultured	s__unclassified_uncultured
ASV_352	d__Bacteria	p__Rokubacteria	c__NC10	o__Rokubacteriales	f__Rokubacteriales	g__Rokubacteriales	s__uncultured_bacterium
ASV_3674	d__Bacteria	p__Proteobacteria	c__Gammaproteobacteria	o__Cellvibrionales	f__Cellvibrionaceae	g__Cellvibrio	s__unclassified_Cellvibrio
ASV_3685	d__Bacteria	p__Proteobacteria	c__Deltaproteobacteria	o__Myxococcales	f__bacteriap25	g__bacteriap25	s__metagenome
ASV_3963	d__Bacteria	p__Proteobacteria	c__Gammaproteobacteria	o__Betaproteobacteriales	f__Burkholderiaceae	g__Verticia	s__metagenome
ASV_444	d__Bacteria	p__Acidobacteria	c__Subgroup_17	o__Subgroup_17	f__Subgroup_17	g__Subgroup_17	s__unclassified_Subgroup_17
ASV_461	d__Bacteria	p__Rokubacteria	c__NC10	o__Rokubacteriales	f__Rokubacteriales	g__Rokubacteriales	s__uncultured_bacterium
ASV_468	d__Bacteria	p__Acidobacteria	c__Subgroup_6	o__Subgroup_6	f__Subgroup_6	g__Subgroup_6	s__unclassified_Subgroup_6
ASV_474	d__Bacteria	p__Gemmatimonadetes	c__unclassified_Gemmatimonadetes	o__unclassified_Gemmatimonadetes	f__unclassified_Gemmatimonadetes	g__unclassified_Gemmatimonadetes	s__unclassified_Gemmatimonadetes
ASV_49	d__Bacteria	p__Cyanobacteria	c__Oxyphotobacteria	o__Chloroplast	f__Chloroplast	g__Chloroplast	s__unclassified_Chloroplast
ASV_495	d__Bacteria	p__Proteobacteria	c__Gammaproteobacteria	o__Betaproteobacteriales	f__Burkholderiaceae	g__Ramlibacter	s__unclassified_Ramlibacter
ASV_502	d__Bacteria	p__Acidobacteria	c__Subgroup_6	o__Subgroup_6	f__Subgroup_6	g__Subgroup_6	s__unclassified_Subgroup_6
ASV_525	d__Bacteria	p__Actinobacteria	c__Actinobacteria	o__Pseudonocardiales	f__Pseudonocardiaceae	g__Actinophytocola	s__Actinophytocola_sp.
ASV_534	d__Bacteria	p__Proteobacteria	c__Deltaproteobacteria	o__Myxococcales	f__bacteriap25	g__bacteriap25	s__unclassified_bacteriap25
ASV_537	d__Bacteria	p__Actinobacteria	c__Acidimicrobiia	o__uncultured	f__uncultured	g__uncultured	s__uncultured_Acidimicrobidae
ASV_551	d__Bacteria	p__Gemmatimonadetes	c__Gemmatimonadetes	o__Gemmatimonadales	f__Gemmatimonadaceae	g__Gemmatimonas	s__unclassified_Gemmatimonas
ASV_565	d__Bacteria	p__Actinobacteria	c__Actinobacteria	o__Propionibacteriales	f__Nocardioidaceae	g__Marmoricola	s__unclassified_Marmoricola
ASV_582	d__Bacteria	p__Acidobacteria	c__Blastocatellia_(Subgroup_4)	o__Pyrinomonadales	f__Pyrinomonadaceae	g__RB41	s__unclassified_RB41
ASV_615	d__Bacteria	p__Proteobacteria	c__Alphaproteobacteria	o__Sphingomonadales	f__Sphingomonadaceae	g__Sphingomonas	s__unclassified_Sphingomonas
ASV_622	d__Bacteria	p__Acidobacteria	c__Blastocatellia_(Subgroup_4)	o__Pyrinomonadales	f__Pyrinomonadaceae	g__RB41	s__unclassified_RB41
ASV_655	d__Bacteria	p__Proteobacteria	c__Alphaproteobacteria	o__Sphingomonadales	f__Sphingomonadaceae	g__Sphingomonas	s__unclassified_Sphingomonas
ASV_682	d__Bacteria	p__Proteobacteria	c__Deltaproteobacteria	o__NB1-j	f__NB1-j	g__NB1-j	s__unclassified_NB1-j
ASV_684	d__Bacteria	p__Proteobacteria	c__Alphaproteobacteria	o__Sphingomonadales	f__Sphingomonadaceae	g__Sphingomonas	s__unclassified_Sphingomonas
ASV_759	d__Bacteria	p__Acidobacteria	c__Subgroup_6	o__Subgroup_6	f__Subgroup_6	g__Subgroup_6	s__uncultured_Acidobacteriaceae
ASV_769	d__Bacteria	p__Proteobacteria	c__Gammaproteobacteria	o__Betaproteobacteriales	f__Burkholderiaceae	g__Massilia	s__unclassified_Massilia
ASV_839	d__Bacteria	p__Proteobacteria	c__Gammaproteobacteria	o__Betaproteobacteriales	f__Nitrosomonadaceae	g__MND1	s__unclassified_MND1
ASV_857	d__Bacteria	p__Actinobacteria	c__Actinobacteria	o__Micrococcales	f__Micrococcaceae	g__unclassified_Micrococcaceae	s__unclassified_Micrococcaceae
ASV_911	d__Bacteria	p__Acidobacteria	c__Subgroup_6	o__Subgroup_6	f__Subgroup_6	g__Subgroup_6	s__unclassified_Subgroup_6
ASV_932	d__Bacteria	p__Proteobacteria	c__Alphaproteobacteria	o__Rhodobacterales	f__Rhodobacteraceae	g__Rubellimicrobium	s__uncultured_bacterium
ASV_629	d__Bacteria	p__Actinobacteria	c__Thermoleophilia	o__Gaiellales	f__Gaiellaceae	g__Gaiella	s__unclassified_Gaiella
ASV_633	d__Bacteria	p__Actinobacteria	c__Thermoleophilia	o__Gaiellales	f__Gaiellaceae	g__Gaiella	s__unclassified_Gaiella
ASV_830	d__Bacteria	p__Actinobacteria	c__Thermoleophilia	o__Gaiellales	f__uncultured	g__uncultured	s__unclassified_uncultured
ASV_924	d__Bacteria	p__Verrucomicrobia	c__Verrucomicrobiae	o__Verrucomicrobiales	f__Rubritaleaceae	g__Luteolibacter	s__unclassified_Luteolibacter
ASV_591	d__Bacteria	p__Acidobacteria	c__Subgroup_6	o__Subgroup_6	f__Subgroup_6	g__Subgroup_6	s__uncultured_Acidobacteriaceae
ASV_798	d__Bacteria	p__Actinobacteria	c__Actinobacteria	o__Micrococcales	f__Intrasporangiaceae	g__unclassified_Intrasporangiaceae	s__unclassified_Intrasporangiaceae
ASV_392	d__Bacteria	p__Rokubacteria	c__NC10	o__Rokubacteriales	f__Rokubacteriales	g__Rokubacteriales	s__uncultured_bacterium
ASV_659	d__Bacteria	p__Acidobacteria	c__Subgroup_6	o__Subgroup_6	f__Subgroup_6	g__Subgroup_6	s__unclassified_Subgroup_6
ASV_951	d__Bacteria	p__Proteobacteria	c__Alphaproteobacteria	o__Rhizobiales	f__Rhizobiaceae	g__Allorhizobium-Neorhizobium-Pararhizobium-Rhizobium	s__unclassified_Allorhizobium-Neorhizobium-Pararhizobium-Rhizobium
ASV_1141	d__Bacteria	p__Actinobacteria	c__Actinobacteria	o__Micromonosporales	f__Micromonosporaceae	g__uncultured	s__uncultured_actinobacterium
ASV_1321	d__Bacteria	p__Proteobacteria	c__Gammaproteobacteria	o__Enterobacteriales	f__Enterobacteriaceae	g__Buchnera	s__bacterium_endosymbiont
ASV_1560	d__Bacteria	p__Actinobacteria	c__Actinobacteria	o__Micromonosporales	f__Micromonosporaceae	g__uncultured	s__uncultured_actinobacterium
ASV_195	d__Bacteria	p__Actinobacteria	c__Actinobacteria	o__Micrococcales	f__Micrococcaceae	g__unclassified_Micrococcaceae	s__unclassified_Micrococcaceae
ASV_2352	d__Bacteria	p__Proteobacteria	c__Deltaproteobacteria	o__Myxococcales	f__BIrii41	g__BIrii41	s__uncultured_bacterium
ASV_397	d__Bacteria	p__Proteobacteria	c__Deltaproteobacteria	o__Myxococcales	f__Haliangiaceae	g__Haliangium	s__uncultured_Myxococcales
ASV_445	d__Bacteria	p__Proteobacteria	c__Alphaproteobacteria	o__Sphingomonadales	f__Sphingomonadaceae	g__Sphingomonas	s__unclassified_Sphingomonas
ASV_597	d__Bacteria	p__Bacteroidetes	c__Bacteroidia	o__Chitinophagales	f__Chitinophagaceae	g__Flavisolibacter	s__uncultured_bacterium
ASV_744	d__Bacteria	p__Actinobacteria	c__Actinobacteria	o__Micromonosporales	f__Micromonosporaceae	g__unclassified_Micromonosporaceae	s__unclassified_Micromonosporaceae
ASV_1138	d__Bacteria	p__Acidobacteria	c__Acidobacteriia	o__Solibacterales	f__Solibacteraceae_(Subgroup_3)	g__Bryobacter	s__unclassified_Bryobacter
ASV_1191	d__Bacteria	p__Acidobacteria	c__Subgroup_6	o__Subgroup_6	f__Subgroup_6	g__Subgroup_6	s__unclassified_Subgroup_6
ASV_2064	d__Bacteria	p__Bacteroidetes	c__Bacteroidia	o__Chitinophagales	f__Chitinophagaceae	g__Lacibacter	s__unclassified_Lacibacter
ASV_414	d__Bacteria	p__Proteobacteria	c__Gammaproteobacteria	o__Xanthomonadales	f__Xanthomonadaceae	g__Luteimonas	s__unclassified_Luteimonas
ASV_471	d__Bacteria	p__Proteobacteria	c__Alphaproteobacteria	o__Reyranellales	f__Reyranellaceae	g__Reyranella	s__unclassified_Reyranella
ASV_271	d__Bacteria	p__Verrucomicrobia	c__Verrucomicrobiae	o__Chthoniobacterales	f__Chthoniobacteraceae	g__Chthoniobacter	s__uncultured_bacterium
ASV_438	d__Bacteria	p__Proteobacteria	c__Gammaproteobacteria	o__PLTA13	f__PLTA13	g__PLTA13	s__uncultured_gamma
ASV_479	d__Bacteria	p__Proteobacteria	c__Alphaproteobacteria	o__Sphingomonadales	f__Sphingomonadaceae	g__Altererythrobacter	s__unclassified_Altererythrobacter
ASV_671	d__Bacteria	p__Bacteroidetes	c__Bacteroidia	o__Chitinophagales	f__Chitinophagaceae	g__Flavisolibacter	s__unclassified_Flavisolibacter
ASV_701	d__Bacteria	p__Actinobacteria	c__Rubrobacteria	o__Rubrobacterales	f__Rubrobacteriaceae	g__Rubrobacter	s__metagenome
ASV_126	d__Bacteria	p__Acidobacteria	c__Subgroup_6	o__Subgroup_6	f__Subgroup_6	g__Subgroup_6	s__uncultured_Acidobacteriaceae
ASV_196	d__Bacteria	p__Proteobacteria	c__Alphaproteobacteria	o__Sphingomonadales	f__Sphingomonadaceae	g__Sphingomonas	s__unclassified_Sphingomonas
ASV_286	d__Bacteria	p__Verrucomicrobia	c__Verrucomicrobiae	o__Pedosphaerales	f__Pedosphaeraceae	g__Pedosphaeraceae	s__unclassified_Pedosphaeraceae
ASV_547	d__Bacteria	p__Actinobacteria	c__Actinobacteria	o__Propionibacteriales	f__Nocardioidaceae	g__Nocardioides	s__unclassified_Nocardioides
ASV_702	d__Bacteria	p__Actinobacteria	c__Acidimicrobiia	o__Microtrichales	f__Iamiaceae	g__Iamia	s__unclassified_Iamia
ASV_199	d__Bacteria	p__Gemmatimonadetes	c__Gemmatimonadetes	o__Gemmatimonadales	f__Gemmatimonadaceae	g__uncultured	s__unclassified_uncultured
ASV_267	d__Bacteria	p__Acidobacteria	c__Subgroup_6	o__Subgroup_6	f__Subgroup_6	g__Subgroup_6	s__unclassified_Subgroup_6
ASV_345	d__Bacteria	p__Proteobacteria	c__Gammaproteobacteria	o__Betaproteobacteriales	f__Nitrosomonadaceae	g__mle1-7	s__uncultured_bacterium
ASV_491	d__Bacteria	p__Acidobacteria	c__Subgroup_6	o__Subgroup_6	f__Subgroup_6	g__Subgroup_6	s__unclassified_Subgroup_6
ASV_1262	d__Bacteria	p__Patescibacteria	c__Saccharimonadia	o__Saccharimonadales	f__Saccharimonadaceae	g__Saccharimonadaceae	s__uncultured_bacterium
ASV_318	d__Bacteria	p__Acidobacteria	c__Subgroup_6	o__Subgroup_6	f__Subgroup_6	g__Subgroup_6	s__unclassified_Subgroup_6
ASV_424	d__Bacteria	p__Proteobacteria	c__Gammaproteobacteria	o__Betaproteobacteriales	f__Burkholderiaceae	g__Ramlibacter	s__unclassified_Ramlibacter
ASV_868	d__Bacteria	p__Actinobacteria	c__Actinobacteria	o__Micromonosporales	f__Micromonosporaceae	g__Actinoplanes	s__unclassified_Actinoplanes
ASV_826	d__Bacteria	p__Proteobacteria	c__Alphaproteobacteria	o__Sphingomonadales	f__Sphingomonadaceae	g__Sphingomonas	s__unclassified_Sphingomonas
ASV_131	d__Bacteria	p__Proteobacteria	c__Gammaproteobacteria	o__Betaproteobacteriales	f__Nitrosomonadaceae	g__MND1	s__unclassified_MND1
ASV_258	d__Bacteria	p__Proteobacteria	c__Alphaproteobacteria	o__Rhizobiales	f__Rhizobiaceae	g__Allorhizobium-Neorhizobium-Pararhizobium-Rhizobium	s__unclassified_Allorhizobium-Neorhizobium-Pararhizobium-Rhizobium
ASV_285	d__Bacteria	p__Rokubacteria	c__NC10	o__Rokubacteriales	f__Rokubacteriales	g__Rokubacteriales	s__uncultured_bacterium
ASV_143	d__Bacteria	p__Proteobacteria	c__Gammaproteobacteria	o__Betaproteobacteriales	f__Burkholderiaceae	g__uncultured	s__unclassified_uncultured
ASV_185	d__Bacteria	p__Proteobacteria	c__Alphaproteobacteria	o__Sphingomonadales	f__Sphingomonadaceae	g__Altererythrobacter	s__unclassified_Altererythrobacter
ASV_223	d__Bacteria	p__Acidobacteria	c__Acidobacteriia	o__Solibacterales	f__Solibacteraceae_(Subgroup_3)	g__Bryobacter	s__uncultured_bacterium
ASV_164	d__Bacteria	p__Gemmatimonadetes	c__AKAU4049	o__AKAU4049	f__AKAU4049	g__AKAU4049	s__uncultured_soil
ASV_55	d__Bacteria	p__Acidobacteria	c__Subgroup_6	o__Subgroup_6	f__Subgroup_6	g__Subgroup_6	s__unclassified_Subgroup_6
ASV_692	d__Bacteria	p__Rokubacteria	c__NC10	o__Rokubacteriales	f__Rokubacteriales	g__Rokubacteriales	s__uncultured_bacterium
ASV_75	d__Bacteria	p__Rokubacteria	c__NC10	o__Rokubacteriales	f__Rokubacteriales	g__Rokubacteriales	s__bacterium_WX65
ASV_36	d__Bacteria	p__Gemmatimonadetes	c__Gemmatimonadetes	o__Gemmatimonadales	f__Gemmatimonadaceae	g__unclassified_Gemmatimonadaceae	s__unclassified_Gemmatimonadaceae
ASV_80	d__Bacteria	p__Acidobacteria	c__Subgroup_6	o__Subgroup_6	f__Subgroup_6	g__Subgroup_6	s__Acidobacteria_bacterium
ASV_114	d__Bacteria	p__Actinobacteria	c__Actinobacteria	o__Pseudonocardiales	f__Pseudonocardiaceae	g__Lechevalieria	s__unclassified_Lechevalieria
ASV_37	d__Bacteria	p__Actinobacteria	c__Actinobacteria	o__Pseudonocardiales	f__Pseudonocardiaceae	g__Lechevalieria	s__unclassified_Lechevalieria
ASV_38	d__Bacteria	p__Proteobacteria	c__Alphaproteobacteria	o__Tistrellales	f__Geminicoccaceae	g__uncultured	s__uncultured_bacterium
FH-specific enriched bacteria (198)
ASV_103	d__Bacteria	p__Acidobacteria	c__Blastocatellia_(Subgroup_4)	o__11-24	f__11-24	g__11-24	s__metagenome
ASV_1078	d__Bacteria	p__Actinobacteria	c__Actinobacteria	o__Corynebacteriales	f__Mycobacteriaceae	g__Mycobacterium	s__unclassified_Mycobacterium
ASV_1117	d__Bacteria	p__Proteobacteria	c__Alphaproteobacteria	o__Sphingomonadales	f__Sphingomonadaceae	g__Altererythrobacter	s__unclassified_Altererythrobacter
ASV_1170	d__Bacteria	p__Actinobacteria	c__Actinobacteria	o__Micromonosporales	f__Micromonosporaceae	g__Virgisporangium	s__uncultured_bacterium
ASV_120	d__Bacteria	p__Actinobacteria	c__Actinobacteria	o__Micrococcales	f__Promicromonosporaceae	g__Promicromonospora	s__unclassified_Promicromonospora
ASV_1226	d__Bacteria	p__Actinobacteria	c__Acidimicrobiia	o__uncultured	f__uncultured	g__uncultured	s__uncultured_Iamia
ASV_134	d__Bacteria	p__Actinobacteria	c__Acidimicrobiia	o__Microtrichales	f__Ilumatobacteraceae	g__uncultured	s__uncultured_actinobacterium
ASV_1370	d__Bacteria	p__Chloroflexi	c__Chloroflexia	o__Thermomicrobiales	f__JG30-KF-CM45	g__JG30-KF-CM45	s__uncultured_bacterium
ASV_139	d__Bacteria	p__Rokubacteria	c__NC10	o__Rokubacteriales	f__Rokubacteriales	g__Rokubacteriales	s__bacterium_WX65
ASV_1396	d__Bacteria	p__Actinobacteria	c__Actinobacteria	o__Propionibacteriales	f__Nocardioidaceae	g__Kribbella	s__unclassified_Kribbella
ASV_141	d__Bacteria	p__Chloroflexi	c__KD4-96	o__KD4-96	f__KD4-96	g__KD4-96	s__unclassified_KD4-96
ASV_142	d__Bacteria	p__Gemmatimonadetes	c__Gemmatimonadetes	o__Gemmatimonadales	f__Gemmatimonadaceae	g__uncultured	s__uncultured_Gemmatimonadales
ASV_1475	d__Bacteria	p__Proteobacteria	c__Alphaproteobacteria	o__Azospirillales	f__Azospirillaceae	g__Skermanella	s__uncultured_bacterium
ASV_152	d__Bacteria	p__Acidobacteria	c__Subgroup_6	o__Subgroup_6	f__Subgroup_6	g__Subgroup_6	s__uncultured_Acidobacteria
ASV_153	d__Bacteria	p__Proteobacteria	c__Alphaproteobacteria	o__Sphingomonadales	f__Sphingomonadaceae	g__Sphingomonas	s__unclassified_Sphingomonas
ASV_160	d__Bacteria	p__Acidobacteria	c__Subgroup_6	o__Subgroup_6	f__Subgroup_6	g__Subgroup_6	s__unclassified_Subgroup_6
ASV_161	d__Bacteria	p__Chloroflexi	c__TK10	o__TK10	f__TK10	g__TK10	s__uncultured_Chloroflexus
ASV_1672	d__Bacteria	p__Chloroflexi	c__Chloroflexia	o__Kallotenuales	f__AKIW781	g__AKIW781	s__unclassified_AKIW781
ASV_1828	d__Bacteria	p__Chloroflexi	c__Anaerolineae	o__Anaerolineales	f__Anaerolineaceae	g__uncultured	s__uncultured_Chloroflexi
ASV_187	d__Bacteria	p__Actinobacteria	c__Actinobacteria	o__Micrococcales	f__Microbacteriaceae	g__Agromyces	s__unclassified_Agromyces
ASV_1946	d__Bacteria	p__Actinobacteria	c__Thermoleophilia	o__Solirubrobacterales	f__Solirubrobacteraceae	g__Solirubrobacter	s__metagenome
ASV_1994	d__Bacteria	p__Actinobacteria	c__Actinobacteria	o__Micrococcales	f__Microbacteriaceae	g__Microbacterium	s__unclassified_Microbacterium
ASV_2021	d__Bacteria	p__Gemmatimonadetes	c__Gemmatimonadetes	o__Gemmatimonadales	f__Gemmatimonadaceae	g__Gemmatimonas	s__uncultured_bacterium
ASV_206	d__Bacteria	p__Acidobacteria	c__Subgroup_6	o__Subgroup_6	f__Subgroup_6	g__Subgroup_6	s__uncultured_Acidobacteriaceae
ASV_2089	d__Bacteria	p__Actinobacteria	c__Thermoleophilia	o__Solirubrobacterales	f__Solirubrobacteraceae	g__Parviterribacter	s__uncultured_bacterium
ASV_209	d__Bacteria	p__Gemmatimonadetes	c__Gemmatimonadetes	o__Gemmatimonadales	f__Gemmatimonadaceae	g__uncultured	s__uncultured_Gemmatimonadales
ASV_215	d__Bacteria	p__Proteobacteria	c__Deltaproteobacteria	o__Myxococcales	f__Haliangiaceae	g__Haliangium	s__uncultured_bacterium
ASV_219	d__Bacteria	p__Proteobacteria	c__Alphaproteobacteria	o__uncultured	f__uncultured	g__uncultured	s__uncultured_Acetobacteraceae
ASV_232	d__Bacteria	p__Actinobacteria	c__Acidimicrobiia	o__Microtrichales	f__Iamiaceae	g__Iamia	s__uncultured_bacterium
ASV_234	d__Bacteria	p__Gemmatimonadetes	c__Gemmatimonadetes	o__Gemmatimonadales	f__Gemmatimonadaceae	g__uncultured	s__uncultured_alpha
ASV_236	d__Bacteria	p__Proteobacteria	c__Alphaproteobacteria	o__Sphingomonadales	f__Sphingomonadaceae	g__Sphingomonas	s__unclassified_Sphingomonas
ASV_242	d__Bacteria	p__Chloroflexi	c__Chloroflexia	o__Thermomicrobiales	f__JG30-KF-CM45	g__JG30-KF-CM45	s__uncultured_Chloroflexi
ASV_2500	d__Bacteria	p__Chloroflexi	c__Chloroflexia	o__Kallotenuales	f__AKIW781	g__AKIW781	s__uncultured_Chloroflexi
ASV_253	d__Bacteria	p__Proteobacteria	c__Gammaproteobacteria	o__Betaproteobacteriales	f__TRA3-20	g__TRA3-20	s__uncultured_Nitrosomonadales
ASV_256	d__Bacteria	p__Proteobacteria	c__Alphaproteobacteria	o__Rhizobiales	f__Devosiaceae	g__Devosia	s__unclassified_Devosia
ASV_261	d__Bacteria	p__Acidobacteria	c__Subgroup_17	o__Subgroup_17	f__Subgroup_17	g__Subgroup_17	s__uncultured_Acidobacteria
ASV_2655	d__Bacteria	p__Proteobacteria	c__Gammaproteobacteria	o__Steroidobacterales	f__Steroidobacteraceae	g__Steroidobacter	s__unclassified_Steroidobacter
ASV_2676	d__Bacteria	p__Gemmatimonadetes	c__Longimicrobia	o__Longimicrobiales	f__Longimicrobiaceae	g__Longimicrobiaceae	s__uncultured_bacterium
ASV_272	d__Bacteria	p__Proteobacteria	c__Alphaproteobacteria	o__Rhizobiales	f__Beijerinckiaceae	g__Bosea	s__unclassified_Bosea
ASV_278	d__Bacteria	p__Proteobacteria	c__Alphaproteobacteria	o__Sphingomonadales	f__Sphingomonadaceae	g__Sphingomonas	s__unclassified_Sphingomonas
ASV_291	d__Bacteria	p__Actinobacteria	c__Actinobacteria	o__Propionibacteriales	f__Nocardioidaceae	g__Nocardioides	s__uncultured_bacterium
ASV_292	d__Bacteria	p__Proteobacteria	c__Alphaproteobacteria	o__Tistrellales	f__Geminicoccaceae	g__Candidatus_Alysiosphaera	s__uncultured_alpha
ASV_295	d__Bacteria	p__Chloroflexi	c__Chloroflexia	o__Thermomicrobiales	f__AKYG1722	g__AKYG1722	s__unclassified_AKYG1722
ASV_296	d__Bacteria	p__Proteobacteria	c__Deltaproteobacteria	o__Myxococcales	f__bacteriap25	g__bacteriap25	s__unclassified_bacteriap25
ASV_300	d__Bacteria	p__Actinobacteria	c__Rubrobacteria	o__Rubrobacterales	f__Rubrobacteriaceae	g__Rubrobacter	s__uncultured_Rubrobacter
ASV_301	d__Bacteria	p__Proteobacteria	c__Alphaproteobacteria	o__Rhizobiales	f__Hyphomicrobiaceae	g__Pedomicrobium	s__unclassified_Pedomicrobium
ASV_3164	d__Bacteria	p__Actinobacteria	c__Actinobacteria	o__Frankiales	f__Sporichthyaceae	g__uncultured	s__uncultured_bacterium
ASV_330	d__Bacteria	p__Gemmatimonadetes	c__Gemmatimonadetes	o__Gemmatimonadales	f__Gemmatimonadaceae	g__uncultured	s__unclassified_uncultured
ASV_347	d__Bacteria	p__Acidobacteria	c__Subgroup_6	o__Subgroup_6	f__Subgroup_6	g__Subgroup_6	s__uncultured_Acidobacteriaceae
ASV_351	d__Bacteria	p__Gemmatimonadetes	c__Gemmatimonadetes	o__Gemmatimonadales	f__Gemmatimonadaceae	g__unclassified_Gemmatimonadaceae	s__unclassified_Gemmatimonadaceae
ASV_364	d__Bacteria	p__Actinobacteria	c__Actinobacteria	o__Pseudonocardiales	f__Pseudonocardiaceae	g__Lechevalieria	s__unclassified_Lechevalieria
ASV_3707	d__Bacteria	p__Gemmatimonadetes	c__Longimicrobia	o__Longimicrobiales	f__Longimicrobiaceae	g__Longimicrobiaceae	s__uncultured_bacterium
ASV_372	d__Bacteria	p__Acidobacteria	c__Subgroup_6	o__Subgroup_6	f__Subgroup_6	g__Subgroup_6	s__unclassified_Subgroup_6
ASV_377	d__Bacteria	p__Acidobacteria	c__Subgroup_6	o__Subgroup_6	f__Subgroup_6	g__Subgroup_6	s__Acidobacteria_bacterium
ASV_380	d__Bacteria	p__Proteobacteria	c__Alphaproteobacteria	o__Elsterales	f__uncultured	g__uncultured	s__uncultured_bacterium
ASV_399	d__Bacteria	p__Proteobacteria	c__Gammaproteobacteria	o__Betaproteobacteriales	f__Burkholderiaceae	g__Ramlibacter	s__unclassified_Ramlibacter
ASV_400	d__Bacteria	p__Actinobacteria	c__Actinobacteria	o__Micrococcales	f__Microbacteriaceae	g__Agromyces	s__unclassified_Agromyces
ASV_406	d__Bacteria	p__Proteobacteria	c__Gammaproteobacteria	o__Betaproteobacteriales	f__Burkholderiaceae	g__Ramlibacter	s__unclassified_Ramlibacter
ASV_429	d__Bacteria	p__Proteobacteria	c__Alphaproteobacteria	o__Rhodobacterales	f__Rhodobacteraceae	g__Amaricoccus	s__unclassified_Amaricoccus
ASV_430	d__Bacteria	p__Actinobacteria	c__Actinobacteria	o__Micromonosporales	f__Micromonosporaceae	g__unclassified_Micromonosporaceae	s__unclassified_Micromonosporaceae
ASV_467	d__Bacteria	p__Proteobacteria	c__Deltaproteobacteria	o__Myxococcales	f__bacteriap25	g__bacteriap25	s__unclassified_bacteriap25
ASV_470	d__Bacteria	p__Chloroflexi	c__KD4-96	o__KD4-96	f__KD4-96	g__KD4-96	s__unclassified_KD4-96
ASV_472	d__Bacteria	p__Verrucomicrobia	c__Verrucomicrobiae	o__Chthoniobacterales	f__Chthoniobacteraceae	g__Chthoniobacter	s__uncultured_bacterium
ASV_476	d__Bacteria	p__Actinobacteria	c__Thermoleophilia	o__Gaiellales	f__uncultured	g__uncultured	s__unclassified_uncultured
ASV_477	d__Bacteria	p__Acidobacteria	c__Subgroup_6	o__Subgroup_6	f__Subgroup_6	g__Subgroup_6	s__unclassified_Subgroup_6
ASV_482	d__Bacteria	p__Actinobacteria	c__Actinobacteria	o__Corynebacteriales	f__Mycobacteriaceae	g__Mycobacterium	s__unclassified_Mycobacterium
ASV_487	d__Bacteria	p__Acidobacteria	c__Blastocatellia_(Subgroup_4)	o__Pyrinomonadales	f__Pyrinomonadaceae	g__RB41	s__uncultured_Acidobacteriaceae
ASV_497	d__Bacteria	p__Rokubacteria	c__NC10	o__Rokubacteriales	f__Rokubacteriales	g__Rokubacteriales	s__uncultured_bacterium
ASV_507	d__Bacteria	p__Acidobacteria	c__Subgroup_6	o__Subgroup_6	f__Subgroup_6	g__Subgroup_6	s__unclassified_Subgroup_6
ASV_52	d__Bacteria	p__Proteobacteria	c__Alphaproteobacteria	o__Sphingomonadales	f__Sphingomonadaceae	g__Ellin6055	s__unclassified_Ellin6055
ASV_533	d__Bacteria	p__Proteobacteria	c__Alphaproteobacteria	o__Elsterales	f__uncultured	g__uncultured	s__uncultured_bacterium
ASV_545	d__Bacteria	p__Proteobacteria	c__Alphaproteobacteria	o__Azospirillales	f__Azospirillaceae	g__unclassified_Azospirillaceae	s__unclassified_Azospirillaceae
ASV_563	d__Bacteria	p__Acidobacteria	c__Subgroup_6	o__Subgroup_6	f__Subgroup_6	g__Subgroup_6	s__unclassified_Subgroup_6
ASV_589	d__Bacteria	p__Proteobacteria	c__Deltaproteobacteria	o__Myxococcales	f__bacteriap25	g__bacteriap25	s__uncultured_Myxococcales
ASV_616	d__Bacteria	p__Proteobacteria	c__Gammaproteobacteria	o__Enterobacteriales	f__Enterobacteriaceae	g__Escherichia-Shigella	s__unclassified_Escherichia-Shigella
ASV_627	d__Bacteria	p__Acidobacteria	c__Blastocatellia_(Subgroup_4)	o__Blastocatellales	f__Blastocatellaceae	g__uncultured	s__uncultured_Acidobacteria
ASV_648	d__Bacteria	p__Proteobacteria	c__Alphaproteobacteria	o__Rhizobiales	f__Xanthobacteraceae	g__uncultured	s__unclassified_uncultured
ASV_663	d__Bacteria	p__Gemmatimonadetes	c__Gemmatimonadetes	o__Gemmatimonadales	f__Gemmatimonadaceae	g__Gemmatimonas	s__unclassified_Gemmatimonas
ASV_673	d__Bacteria	p__Proteobacteria	c__Alphaproteobacteria	o__Rhizobiales	f__Rhizobiaceae	g__Allorhizobium-Neorhizobium-Pararhizobium-Rhizobium	s__unclassified_Allorhizobium-Neorhizobium-Pararhizobium-Rhizobium
ASV_674	d__Bacteria	p__Actinobacteria	c__Thermoleophilia	o__Gaiellales	f__uncultured	g__uncultured	s__uncultured_bacterium
ASV_679	d__Bacteria	p__Proteobacteria	c__Deltaproteobacteria	o__Myxococcales	f__Sandaracinaceae	g__uncultured	s__uncultured_soil
ASV_694	d__Bacteria	p__Proteobacteria	c__Gammaproteobacteria	o__Betaproteobacteriales	f__SC-I-84	g__SC-I-84	s__uncultured_bacterium
ASV_772	d__Bacteria	p__Gemmatimonadetes	c__Longimicrobia	o__Longimicrobiales	f__Longimicrobiaceae	g__Longimicrobiaceae	s__unclassified_Longimicrobiaceae
ASV_780	d__Bacteria	p__Rokubacteria	c__NC10	o__Rokubacteriales	f__Rokubacteriales	g__Rokubacteriales	s__uncultured_bacterium
ASV_782	d__Bacteria	p__Gemmatimonadetes	c__S0134_terrestrial_group	o__S0134_terrestrial_group	f__S0134_terrestrial_group	g__S0134_terrestrial_group	s__uncultured_Gemmatimonadetes
ASV_844	d__Bacteria	p__Acidobacteria	c__Subgroup_17	o__Subgroup_17	f__Subgroup_17	g__Subgroup_17	s__uncultured_Acidobacteria
ASV_886	d__Bacteria	p__Proteobacteria	c__Alphaproteobacteria	o__Azospirillales	f__Inquilinaceae	g__Inquilinus	s__unclassified_Inquilinus
ASV_905	d__Bacteria	p__Acidobacteria	c__Subgroup_6	o__Subgroup_6	f__Subgroup_6	g__Subgroup_6	s__unclassified_Subgroup_6
ASV_91	d__Bacteria	p__Actinobacteria	c__Actinobacteria	o__Frankiales	f__uncultured	g__uncultured	s__unclassified_uncultured
ASV_918	d__Bacteria	p__Proteobacteria	c__Gammaproteobacteria	o__Xanthomonadales	f__Rhodanobacteraceae	g__uncultured	s__uncultured_gamma
ASV_920	d__Bacteria	p__Chloroflexi	c__Gitt-GS-136	o__Gitt-GS-136	f__Gitt-GS-136	g__Gitt-GS-136	s__uncultured_bacterium
ASV_96	d__Bacteria	p__Gemmatimonadetes	c__Gemmatimonadetes	o__Gemmatimonadales	f__Gemmatimonadaceae	g__unclassified_Gemmatimonadaceae	s__unclassified_Gemmatimonadaceae
ASV_996	d__Bacteria	p__Actinobacteria	c__Actinobacteria	o__Frankiales	f__uncultured	g__uncultured	s__unclassified_uncultured
ASV_459	d__Bacteria	p__Actinobacteria	c__Actinobacteria	o__Micromonosporales	f__Micromonosporaceae	g__unclassified_Micromonosporaceae	s__unclassified_Micromonosporaceae
ASV_704	d__Bacteria	p__Acidobacteria	c__Blastocatellia_(Subgroup_4)	o__11-24	f__11-24	g__11-24	s__metagenome
ASV_558	d__Bacteria	p__Proteobacteria	c__Alphaproteobacteria	o__Sphingomonadales	f__Sphingomonadaceae	g__Sphingomonas	s__unclassified_Sphingomonas
ASV_933	d__Bacteria	p__Actinobacteria	c__Thermoleophilia	o__Solirubrobacterales	f__67-14	g__67-14	s__uncultured_Rubrobacteria
ASV_94	d__Bacteria	p__Firmicutes	c__Bacilli	o__Bacillales	f__Bacillaceae	g__Bacillus	s__Bacillus_asahii
ASV_109	d__Bacteria	p__Proteobacteria	c__Deltaproteobacteria	o__NB1-j	f__NB1-j	g__NB1-j	s__uncultured_Myxococcales
ASV_1645	d__Bacteria	p__Proteobacteria	c__Gammaproteobacteria	o__Steroidobacterales	f__Steroidobacteraceae	g__uncultured	s__uncultured_gamma
ASV_340	d__Bacteria	p__Chloroflexi	c__Chloroflexia	o__Thermomicrobiales	f__JG30-KF-CM45	g__JG30-KF-CM45	s__uncultured_bacterium
ASV_393	d__Bacteria	p__Gemmatimonadetes	c__AKAU4049	o__AKAU4049	f__AKAU4049	g__AKAU4049	s__uncultured_bacterium
ASV_531	d__Bacteria	p__Acidobacteria	c__Subgroup_6	o__Unknown_Order	f__Unknown_Family	g__Luteitalea	s__uncultured_bacterium
ASV_717	d__Bacteria	p__Acidobacteria	c__Subgroup_6	o__Subgroup_6	f__Subgroup_6	g__Subgroup_6	s__unclassified_Subgroup_6
ASV_1356	d__Bacteria	p__Chloroflexi	c__Anaerolineae	o__SBR1031	f__A4b	g__A4b	s__uncultured_Caldilineales
ASV_181	d__Bacteria	p__Proteobacteria	c__Gammaproteobacteria	o__Steroidobacterales	f__Steroidobacteraceae	g__Steroidobacter	s__unclassified_Steroidobacter
ASV_329	d__Bacteria	p__Actinobacteria	c__Thermoleophilia	o__Solirubrobacterales	f__67-14	g__67-14	s__unclassified_67-14
ASV_536	d__Bacteria	p__Proteobacteria	c__Alphaproteobacteria	o__Rhizobiales	f__uncultured	g__uncultured	s__uncultured_bacterium
ASV_245	d__Bacteria	p__Gemmatimonadetes	c__Gemmatimonadetes	o__Gemmatimonadales	f__Gemmatimonadaceae	g__Gemmatimonas	s__unclassified_Gemmatimonas
ASV_485	d__Bacteria	p__Acidobacteria	c__Subgroup_6	o__Unknown_Order	f__Unknown_Family	g__Luteitalea	s__uncultured_bacterium
ASV_100	d__Bacteria	p__Actinobacteria	c__Acidimicrobiia	o__Microtrichales	f__uncultured	g__uncultured	s__uncultured_Acidimicrobidae
ASV_107	d__Bacteria	p__Bacteroidetes	c__Bacteroidia	o__Sphingobacteriales	f__Sphingobacteriaceae	g__uncultured	s__Pedobacter_sp.
ASV_73	d__Bacteria	p__Proteobacteria	c__Alphaproteobacteria	o__Rhizobiales	f__Xanthobacteraceae	g__Bradyrhizobium	s__unclassified_Bradyrhizobium
ASV_338	d__Bacteria	p__Gemmatimonadetes	c__S0134_terrestrial_group	o__S0134_terrestrial_group	f__S0134_terrestrial_group	g__S0134_terrestrial_group	s__uncultured_bacterium
ASV_344	d__Bacteria	p__Actinobacteria	c__Actinobacteria	o__Micrococcales	f__Intrasporangiaceae	g__unclassified_Intrasporangiaceae	s__unclassified_Intrasporangiaceae
ASV_402	d__Bacteria	p__Proteobacteria	c__Alphaproteobacteria	o__Caulobacterales	f__Caulobacteraceae	g__Brevundimonas	s__unclassified_Brevundimonas
ASV_53	d__Bacteria	p__Acidobacteria	c__Subgroup_6	o__Subgroup_6	f__Subgroup_6	g__Subgroup_6	s__unclassified_Subgroup_6
ASV_578	d__Bacteria	p__Acidobacteria	c__Subgroup_6	o__Unknown_Order	f__Unknown_Family	g__Luteitalea	s__unclassified_Luteitalea
ASV_879	d__Bacteria	p__Verrucomicrobia	c__Verrucomicrobiae	o__Pedosphaerales	f__Pedosphaeraceae	g__Pedosphaeraceae	s__uncultured_soil
ASV_144	d__Bacteria	p__Proteobacteria	c__Alphaproteobacteria	o__uncultured	f__uncultured	g__uncultured	s__uncultured_Stella
ASV_167	d__Bacteria	p__Acidobacteria	c__Subgroup_6	o__Subgroup_6	f__Subgroup_6	g__Subgroup_6	s__unclassified_Subgroup_6
ASV_213	d__Bacteria	p__Gemmatimonadetes	c__Gemmatimonadetes	o__Gemmatimonadales	f__Gemmatimonadaceae	g__Gemmatirosa	s__unclassified_Gemmatirosa
ASV_431	d__Bacteria	p__Proteobacteria	c__Alphaproteobacteria	o__Rickettsiales	f__Mitochondria	g__Mitochondria	s__Persicaria_minor
ASV_449	d__Bacteria	p__Gemmatimonadetes	c__Longimicrobia	o__Longimicrobiales	f__Longimicrobiaceae	g__Longimicrobiaceae	s__unclassified_Longimicrobiaceae
ASV_58	d__Bacteria	p__Proteobacteria	c__Gammaproteobacteria	o__Steroidobacterales	f__Steroidobacteraceae	g__Steroidobacter	s__unclassified_Steroidobacter
ASV_147	d__Bacteria	p__Proteobacteria	c__Alphaproteobacteria	o__Tistrellales	f__Geminicoccaceae	g__uncultured	s__unclassified_uncultured
ASV_664	d__Bacteria	p__Proteobacteria	c__Alphaproteobacteria	o__Rhizobiales	f__D05-2	g__D05-2	s__uncultured_bacterium
ASV_97	d__Bacteria	p__Actinobacteria	c__MB-A2-108	o__MB-A2-108	f__MB-A2-108	g__MB-A2-108	s__uncultured_bacterium
ASV_105	d__Bacteria	p__Proteobacteria	c__Alphaproteobacteria	o__Azospirillales	f__Azospirillaceae	g__Skermanella	s__uncultured_Azospirillum
ASV_758	d__Bacteria	p__Chloroflexi	c__Chloroflexia	o__Chloroflexales	f__Roseiflexaceae	g__uncultured	s__unclassified_uncultured
ASV_180	d__Bacteria	p__Actinobacteria	c__Actinobacteria	o__Streptomycetales	f__Streptomycetaceae	g__Streptomyces	s__unclassified_Streptomyces
ASV_324	d__Bacteria	p__Actinobacteria	c__Thermoleophilia	o__Solirubrobacterales	f__Solirubrobacteraceae	g__Solirubrobacter	s__uncultured_bacterium
ASV_407	d__Bacteria	p__Firmicutes	c__Bacilli	o__Bacillales	f__Bacillaceae	g__Bacillus	s__unclassified_Bacillus
ASV_41	d__Bacteria	p__Actinobacteria	c__Acidimicrobiia	o__Microtrichales	f__uncultured	g__uncultured	s__uncultured_Acidimicrobidae
ASV_154	d__Bacteria	p__Proteobacteria	c__Deltaproteobacteria	o__Myxococcales	f__bacteriap25	g__bacteriap25	s__unclassified_bacteriap25
ASV_14	d__Bacteria	p__Proteobacteria	c__Alphaproteobacteria	o__Dongiales	f__Dongiaceae	g__Dongia	s__unclassified_Dongia
ASV_34	d__Bacteria	p__Actinobacteria	c__Actinobacteria	o__Frankiales	f__Geodermatophilaceae	g__Blastococcus	s__unclassified_Blastococcus
ASV_18	d__Bacteria	p__Nitrospirae	c__Nitrospira	o__Nitrospirales	f__Nitrospiraceae	g__Nitrospira	s__uncultured_soil
ASV_42	d__Bacteria	p__Actinobacteria	c__Actinobacteria	o__Pseudonocardiales	f__Pseudonocardiaceae	g__unclassified_Pseudonocardiaceae	s__unclassified_Pseudonocardiaceae

## Sheet: Table S2
Table S2. The depleted bacteria under N90.
ID	Taxonomy
	Domain	Phylum	Class	Order	Family	Genus	Species
YQ1-specific depleted bacteria (146)
ASV_1581	d__Bacteria	p__Acidobacteria	c__Blastocatellia_(Subgroup_4)	o__Pyrinomonadales	f__Pyrinomonadaceae	g__RB41	s__unclassified_RB41
ASV_2437	d__Bacteria	p__Acidobacteria	c__Subgroup_6	o__Subgroup_6	f__Subgroup_6	g__Subgroup_6	s__unclassified_Subgroup_6
ASV_565	d__Bacteria	p__Actinobacteria	c__Actinobacteria	o__Propionibacteriales	f__Nocardioidaceae	g__Marmoricola	s__unclassified_Marmoricola
ASV_609	d__Bacteria	p__Acidobacteria	c__Subgroup_6	o__Unknown_Order	f__Unknown_Family	g__Luteitalea	s__uncultured_bacterium
ASV_1170	d__Bacteria	p__Actinobacteria	c__Actinobacteria	o__Micromonosporales	f__Micromonosporaceae	g__Virgisporangium	s__uncultured_bacterium
ASV_410	d__Bacteria	p__Actinobacteria	c__Actinobacteria	o__Propionibacteriales	f__Nocardioidaceae	g__Nocardioides	s__unclassified_Nocardioides
ASV_522	d__Bacteria	p__Proteobacteria	c__Gammaproteobacteria	o__Betaproteobacteriales	f__Nitrosomonadaceae	g__mle1-7	s__unclassified_mle1-7
ASV_4386	d__Bacteria	p__Proteobacteria	c__Deltaproteobacteria	o__Desulfarculales	f__Desulfarculaceae	g__uncultured	s__unclassified_uncultured
ASV_342	d__Bacteria	p__Actinobacteria	c__Thermoleophilia	o__Solirubrobacterales	f__Solirubrobacteraceae	g__Solirubrobacter	s__uncultured_bacterium
ASV_1269	d__Bacteria	p__Acidobacteria	c__Subgroup_6	o__Subgroup_6	f__Subgroup_6	g__Subgroup_6	s__unclassified_Subgroup_6
ASV_1340	d__Bacteria	p__Acidobacteria	c__Subgroup_6	o__Subgroup_6	f__Subgroup_6	g__Subgroup_6	s__unclassified_Subgroup_6
ASV_985	d__Bacteria	p__Actinobacteria	c__Actinobacteria	o__Propionibacteriales	f__Nocardioidaceae	g__Nocardioides	s__unclassified_Nocardioides
ASV_1314	d__Bacteria	p__Entotheonellaeota	c__Entotheonellia	o__Entotheonellales	f__Entotheonellaceae	g__Entotheonellaceae	s__uncultured_bacterium
ASV_183	d__Bacteria	p__Bacteroidetes	c__Bacteroidia	o__Cytophagales	f__Microscillaceae	g__uncultured	s__uncultured_soil
ASV_468	d__Bacteria	p__Acidobacteria	c__Subgroup_6	o__Subgroup_6	f__Subgroup_6	g__Subgroup_6	s__unclassified_Subgroup_6
ASV_527	d__Bacteria	p__Actinobacteria	c__Thermoleophilia	o__Solirubrobacterales	f__Solirubrobacteraceae	g__Solirubrobacter	s__unclassified_Solirubrobacter
ASV_595	d__Bacteria	p__Chloroflexi	c__Ktedonobacteria	o__C0119	f__C0119	g__C0119	s__unclassified_C0119
ASV_793	d__Bacteria	p__Gemmatimonadetes	c__Gemmatimonadetes	o__Gemmatimonadales	f__Gemmatimonadaceae	g__Gemmatirosa	s__uncultured_bacterium
ASV_1046	d__Bacteria	p__Proteobacteria	c__Alphaproteobacteria	o__Sphingomonadales	f__Sphingomonadaceae	g__Sphingomonas	s__unclassified_Sphingomonas
ASV_1139	d__Bacteria	p__Actinobacteria	c__Acidimicrobiia	o__Microtrichales	f__uncultured	g__uncultured	s__uncultured_bacterium
ASV_1400	d__Bacteria	p__Acidobacteria	c__Subgroup_6	o__Subgroup_6	f__Subgroup_6	g__Subgroup_6	s__unclassified_Subgroup_6
ASV_333	d__Bacteria	p__Gemmatimonadetes	c__Gemmatimonadetes	o__Gemmatimonadales	f__Gemmatimonadaceae	g__Gemmatimonas	s__unclassified_Gemmatimonas
ASV_3533	d__Bacteria	p__Acidobacteria	c__Thermoanaerobaculia	o__Thermoanaerobaculales	f__Thermoanaerobaculaceae	g__Subgroup_10	s__Acidobacteria_bacterium
ASV_491	d__Bacteria	p__Acidobacteria	c__Subgroup_6	o__Subgroup_6	f__Subgroup_6	g__Subgroup_6	s__unclassified_Subgroup_6
ASV_233	d__Bacteria	p__Actinobacteria	c__Actinobacteria	o__Micrococcales	f__Intrasporangiaceae	g__unclassified_Intrasporangiaceae	s__unclassified_Intrasporangiaceae
ASV_3835	d__Bacteria	p__Patescibacteria	c__Saccharimonadia	o__Saccharimonadales	f__Saccharimonadales	g__Saccharimonadales	s__unclassified_Saccharimonadales
ASV_610	d__Bacteria	p__Chloroflexi	c__Dehalococcoidia	o__S085	f__S085	g__S085	s__unclassified_S085
ASV_779	d__Bacteria	p__Proteobacteria	c__Gammaproteobacteria	o__Betaproteobacteriales	f__SC-I-84	g__SC-I-84	s__unclassified_SC-I-84
ASV_1419	d__Bacteria	p__Verrucomicrobia	c__Verrucomicrobiae	o__Pedosphaerales	f__Pedosphaeraceae	g__Pedosphaeraceae	s__uncultured_soil
ASV_1476	d__Bacteria	p__Acidobacteria	c__Thermoanaerobaculia	o__Thermoanaerobaculales	f__Thermoanaerobaculaceae	g__Subgroup_10	s__uncultured_soil
ASV_462	d__Bacteria	p__Chloroflexi	c__Chloroflexia	o__Thermomicrobiales	f__JG30-KF-CM45	g__JG30-KF-CM45	s__uncultured_bacterium
ASV_545	d__Bacteria	p__Proteobacteria	c__Alphaproteobacteria	o__Azospirillales	f__Azospirillaceae	g__unclassified_Azospirillaceae	s__unclassified_Azospirillaceae
ASV_739	d__Bacteria	p__Patescibacteria	c__Saccharimonadia	o__Saccharimonadales	f__Saccharimonadales	g__Saccharimonadales	s__unclassified_Saccharimonadales
ASV_950	d__Bacteria	p__Acidobacteria	c__Subgroup_6	o__Subgroup_6	f__Subgroup_6	g__Subgroup_6	s__unclassified_Subgroup_6
ASV_1554	d__Bacteria	p__Proteobacteria	c__Deltaproteobacteria	o__Myxococcales	f__Sandaracinaceae	g__uncultured	s__unclassified_uncultured
ASV_3396	d__Bacteria	p__Firmicutes	c__unclassified_Firmicutes	o__unclassified_Firmicutes	f__unclassified_Firmicutes	g__unclassified_Firmicutes	s__unclassified_Firmicutes
ASV_340	d__Bacteria	p__Chloroflexi	c__Chloroflexia	o__Thermomicrobiales	f__JG30-KF-CM45	g__JG30-KF-CM45	s__uncultured_bacterium
ASV_533	d__Bacteria	p__Proteobacteria	c__Alphaproteobacteria	o__Elsterales	f__uncultured	g__uncultured	s__uncultured_bacterium
ASV_902	d__Bacteria	p__Proteobacteria	c__Gammaproteobacteria	o__Betaproteobacteriales	f__Burkholderiaceae	g__Cupriavidus	s__unclassified_Cupriavidus
ASV_973	d__Bacteria	p__Proteobacteria	c__Deltaproteobacteria	o__Myxococcales	f__Haliangiaceae	g__Haliangium	s__uncultured_Haliangium
ASV_2003	d__Bacteria	p__Proteobacteria	c__Alphaproteobacteria	o__Rhizobiales	f__Devosiaceae	g__Devosia	s__unclassified_Devosia
ASV_372	d__Bacteria	p__Acidobacteria	c__Subgroup_6	o__Subgroup_6	f__Subgroup_6	g__Subgroup_6	s__unclassified_Subgroup_6
ASV_656	d__Bacteria	p__Acidobacteria	c__Subgroup_6	o__Subgroup_6	f__Subgroup_6	g__Subgroup_6	s__uncultured_bacterium
ASV_240	d__Bacteria	p__Gemmatimonadetes	c__Gemmatimonadetes	o__Gemmatimonadales	f__Gemmatimonadaceae	g__Gemmatimonas	s__uncultured_bacterium
ASV_544	d__Bacteria	p__Proteobacteria	c__Alphaproteobacteria	o__Tistrellales	f__Geminicoccaceae	g__Candidatus_Alysiosphaera	s__uncultured_bacterium
ASV_558	d__Bacteria	p__Proteobacteria	c__Alphaproteobacteria	o__Sphingomonadales	f__Sphingomonadaceae	g__Sphingomonas	s__unclassified_Sphingomonas
ASV_596	d__Bacteria	p__Proteobacteria	c__Gammaproteobacteria	o__Steroidobacterales	f__Steroidobacteraceae	g__Steroidobacter	s__unclassified_Steroidobacter
ASV_1110	d__Bacteria	p__Gemmatimonadetes	c__Gemmatimonadetes	o__Gemmatimonadales	f__Gemmatimonadaceae	g__Gemmatirosa	s__uncultured_bacterium
ASV_1477	d__Bacteria	p__Acidobacteria	c__Subgroup_6	o__Subgroup_6	f__Subgroup_6	g__Subgroup_6	s__unclassified_Subgroup_6
ASV_206	d__Bacteria	p__Acidobacteria	c__Subgroup_6	o__Subgroup_6	f__Subgroup_6	g__Subgroup_6	s__uncultured_Acidobacteriaceae
ASV_278	d__Bacteria	p__Proteobacteria	c__Alphaproteobacteria	o__Sphingomonadales	f__Sphingomonadaceae	g__Sphingomonas	s__unclassified_Sphingomonas
ASV_355	d__Bacteria	p__Proteobacteria	c__Gammaproteobacteria	o__Gammaproteobacteria_Incertae_Sedis	f__Unknown_Family	g__Acidibacter	s__unclassified_Acidibacter
ASV_398	d__Bacteria	p__Actinobacteria	c__Actinobacteria	o__Streptomycetales	f__Streptomycetaceae	g__Streptomyces	s__unclassified_Streptomyces
ASV_487	d__Bacteria	p__Acidobacteria	c__Blastocatellia_(Subgroup_4)	o__Pyrinomonadales	f__Pyrinomonadaceae	g__RB41	s__uncultured_Acidobacteriaceae
ASV_836	d__Bacteria	p__Rokubacteria	c__NC10	o__Rokubacteriales	f__Rokubacteriales	g__Rokubacteriales	s__uncultured_bacterium
ASV_870	d__Bacteria	p__Proteobacteria	c__Alphaproteobacteria	o__Azospirillales	f__uncultured	g__uncultured	s__unclassified_uncultured
ASV_1271	d__Bacteria	p__Actinobacteria	c__Actinobacteria	o__Micromonosporales	f__Micromonosporaceae	g__Catenuloplanes	s__unclassified_Catenuloplanes
ASV_1872	d__Bacteria	p__Acidobacteria	c__Acidobacteriia	o__Solibacterales	f__Solibacteraceae_(Subgroup_3)	g__Bryobacter	s__unclassified_Bryobacter
ASV_2228	d__Bacteria	p__Proteobacteria	c__Deltaproteobacteria	o__Myxococcales	f__BIrii41	g__BIrii41	s__uncultured_bacterium
ASV_3295	d__Bacteria	p__Actinobacteria	c__Actinobacteria	o__Micrococcales	f__Intrasporangiaceae	g__unclassified_Intrasporangiaceae	s__unclassified_Intrasporangiaceae
ASV_559	d__Bacteria	p__Acidobacteria	c__Subgroup_6	o__Subgroup_6	f__Subgroup_6	g__Subgroup_6	s__unclassified_Subgroup_6
ASV_742	d__Bacteria	p__Actinobacteria	c__Actinobacteria	o__Corynebacteriales	f__Nocardiaceae	g__Nocardia	s__unclassified_Nocardia
ASV_212	d__Bacteria	p__Actinobacteria	c__Thermoleophilia	o__Solirubrobacterales	f__67-14	g__67-14	s__unclassified_67-14
ASV_350	d__Bacteria	p__Actinobacteria	c__Acidimicrobiia	o__Microtrichales	f__uncultured	g__uncultured	s__uncultured_Acidimicrobidae
ASV_387	d__Bacteria	p__Proteobacteria	c__Alphaproteobacteria	o__Tistrellales	f__Geminicoccaceae	g__Candidatus_Alysiosphaera	s__uncultured_bacterium
ASV_453	d__Bacteria	p__Proteobacteria	c__Gammaproteobacteria	o__Xanthomonadales	f__Xanthomonadaceae	g__Pseudoxanthomonas	s__unclassified_Pseudoxanthomonas
ASV_476	d__Bacteria	p__Actinobacteria	c__Thermoleophilia	o__Gaiellales	f__uncultured	g__uncultured	s__unclassified_uncultured
ASV_589	d__Bacteria	p__Proteobacteria	c__Deltaproteobacteria	o__Myxococcales	f__bacteriap25	g__bacteriap25	s__uncultured_Myxococcales
ASV_768	d__Bacteria	p__Proteobacteria	c__Alphaproteobacteria	o__Sphingomonadales	f__Sphingomonadaceae	g__Sphingomonas	s__unclassified_Sphingomonas
ASV_1249	d__Bacteria	p__Actinobacteria	c__Thermoleophilia	o__Solirubrobacterales	f__67-14	g__67-14	s__uncultured_bacterium
ASV_373	d__Bacteria	p__Proteobacteria	c__Gammaproteobacteria	o__Betaproteobacteriales	f__Burkholderiaceae	g__unclassified_Burkholderiaceae	s__unclassified_Burkholderiaceae
ASV_389	d__Bacteria	p__Proteobacteria	c__Gammaproteobacteria	o__Betaproteobacteriales	f__TRA3-20	g__TRA3-20	s__unclassified_TRA3-20
ASV_482	d__Bacteria	p__Actinobacteria	c__Actinobacteria	o__Corynebacteriales	f__Mycobacteriaceae	g__Mycobacterium	s__unclassified_Mycobacterium
ASV_499	d__Bacteria	p__Actinobacteria	c__Actinobacteria	o__Kineosporiales	f__Kineosporiaceae	g__unclassified_Kineosporiaceae	s__unclassified_Kineosporiaceae
ASV_603	d__Bacteria	p__Proteobacteria	c__Alphaproteobacteria	o__Rickettsiales	f__SM2D12	g__SM2D12	s__uncultured_Phyllobacteriaceae
ASV_637	d__Bacteria	p__Acidobacteria	c__Subgroup_6	o__Subgroup_6	f__Subgroup_6	g__Subgroup_6	s__uncultured_Acidobacteriaceae
ASV_136	d__Bacteria	p__Gemmatimonadetes	c__Gemmatimonadetes	o__Gemmatimonadales	f__Gemmatimonadaceae	g__Gemmatimonas	s__unclassified_Gemmatimonas
ASV_1404	d__Bacteria	p__Proteobacteria	c__Deltaproteobacteria	o__Myxococcales	f__bacteriap25	g__bacteriap25	s__metagenome
ASV_219	d__Bacteria	p__Proteobacteria	c__Alphaproteobacteria	o__uncultured	f__uncultured	g__uncultured	s__uncultured_Acetobacteraceae
ASV_283	d__Bacteria	p__Actinobacteria	c__Actinobacteria	o__Micrococcales	f__Microbacteriaceae	g__Curtobacterium	s__unclassified_Curtobacterium
ASV_799	d__Bacteria	p__Actinobacteria	c__Actinobacteria	o__Micromonosporales	f__Micromonosporaceae	g__unclassified_Micromonosporaceae	s__unclassified_Micromonosporaceae
ASV_1446	d__Bacteria	p__Actinobacteria	c__Actinobacteria	o__Corynebacteriales	f__Mycobacteriaceae	g__Mycobacterium	s__unclassified_Mycobacterium
ASV_204	d__Bacteria	p__Gemmatimonadetes	c__Gemmatimonadetes	o__Gemmatimonadales	f__Gemmatimonadaceae	g__Gemmatirosa	s__uncultured_bacterium
ASV_244	d__Bacteria	p__Actinobacteria	c__Actinobacteria	o__Micromonosporales	f__Micromonosporaceae	g__unclassified_Micromonosporaceae	s__unclassified_Micromonosporaceae
ASV_393	d__Bacteria	p__Gemmatimonadetes	c__AKAU4049	o__AKAU4049	f__AKAU4049	g__AKAU4049	s__uncultured_bacterium
ASV_395	d__Bacteria	p__Planctomycetes	c__Pla3_lineage	o__Pla3_lineage	f__Pla3_lineage	g__Pla3_lineage	s__uncultured_bacterium
ASV_430	d__Bacteria	p__Actinobacteria	c__Actinobacteria	o__Micromonosporales	f__Micromonosporaceae	g__unclassified_Micromonosporaceae	s__unclassified_Micromonosporaceae
ASV_110	d__Bacteria	p__Gemmatimonadetes	c__Gemmatimonadetes	o__Gemmatimonadales	f__Gemmatimonadaceae	g__uncultured	s__unclassified_uncultured
ASV_1348	d__Bacteria	p__Actinobacteria	c__Thermoleophilia	o__Gaiellales	f__uncultured	g__uncultured	s__unclassified_uncultured
ASV_361	d__Bacteria	p__Actinobacteria	c__Actinobacteria	o__Propionibacteriales	f__Nocardioidaceae	g__Nocardioides	s__unclassified_Nocardioides
ASV_55	d__Bacteria	p__Acidobacteria	c__Subgroup_6	o__Subgroup_6	f__Subgroup_6	g__Subgroup_6	s__unclassified_Subgroup_6
ASV_690	d__Bacteria	p__Acidobacteria	c__Blastocatellia_(Subgroup_4)	o__Pyrinomonadales	f__Pyrinomonadaceae	g__RB41	s__unclassified_RB41
ASV_736	d__Bacteria	p__Proteobacteria	c__Alphaproteobacteria	o__Sphingomonadales	f__Sphingomonadaceae	g__Sphingomonas	s__unclassified_Sphingomonas
ASV_102	d__Bacteria	p__Actinobacteria	c__Actinobacteria	o__Micromonosporales	f__Micromonosporaceae	g__Micromonospora	s__unclassified_Micromonospora
ASV_181	d__Bacteria	p__Proteobacteria	c__Gammaproteobacteria	o__Steroidobacterales	f__Steroidobacteraceae	g__Steroidobacter	s__unclassified_Steroidobacter
ASV_356	d__Bacteria	p__Proteobacteria	c__Alphaproteobacteria	o__Tistrellales	f__Geminicoccaceae	g__uncultured	s__uncultured_bacterium
ASV_670	d__Bacteria	p__Chloroflexi	c__TK10	o__TK10	f__TK10	g__TK10	s__uncultured_Chloroflexus
ASV_99	d__Bacteria	p__Acidobacteria	c__Subgroup_6	o__Subgroup_6	f__Subgroup_6	g__Subgroup_6	s__uncultured_Acidobacteriaceae
ASV_311	d__Bacteria	p__Rokubacteria	c__NC10	o__Rokubacteriales	f__Rokubacteriales	g__Rokubacteriales	s__uncultured_bacterium
ASV_175	d__Bacteria	p__Proteobacteria	c__Gammaproteobacteria	o__Xanthomonadales	f__Xanthomonadaceae	g__Lysobacter	s__Lysobacter_dokdonensis
ASV_3061	d__Bacteria	p__Proteobacteria	c__Deltaproteobacteria	o__Myxococcales	f__Nannocystaceae	g__Nannocystis	s__unclassified_Nannocystis
ASV_712	d__Bacteria	p__Actinobacteria	c__Actinobacteria	o__Streptomycetales	f__Streptomycetaceae	g__Streptomyces	s__unclassified_Streptomyces
ASV_109	d__Bacteria	p__Proteobacteria	c__Deltaproteobacteria	o__NB1-j	f__NB1-j	g__NB1-j	s__uncultured_Myxococcales
ASV_234	d__Bacteria	p__Gemmatimonadetes	c__Gemmatimonadetes	o__Gemmatimonadales	f__Gemmatimonadaceae	g__uncultured	s__uncultured_alpha
ASV_303	d__Bacteria	p__Chloroflexi	c__Chloroflexia	o__Thermomicrobiales	f__AKYG1722	g__AKYG1722	s__uncultured_alpha
ASV_329	d__Bacteria	p__Actinobacteria	c__Thermoleophilia	o__Solirubrobacterales	f__67-14	g__67-14	s__unclassified_67-14
ASV_2226	d__Bacteria	p__Proteobacteria	c__Gammaproteobacteria	o__Enterobacteriales	f__Enterobacteriaceae	g__Serratia	s__Serratia_fonticola
ASV_259	d__Bacteria	p__Gemmatimonadetes	c__Gemmatimonadetes	o__Gemmatimonadales	f__Gemmatimonadaceae	g__uncultured	s__unclassified_uncultured
ASV_216	d__Bacteria	p__Rokubacteria	c__NC10	o__Rokubacteriales	f__Rokubacteriales	g__Rokubacteriales	s__uncultured_bacterium
ASV_354	d__Bacteria	p__Gemmatimonadetes	c__Gemmatimonadetes	o__Gemmatimonadales	f__Gemmatimonadaceae	g__uncultured	s__uncultured_Gemmatimonadales
ASV_478	d__Bacteria	p__Acidobacteria	c__Subgroup_6	o__Subgroup_6	f__Subgroup_6	g__Subgroup_6	s__uncultured_organism
ASV_201	d__Bacteria	p__Rokubacteria	c__NC10	o__Rokubacteriales	f__Rokubacteriales	g__Rokubacteriales	s__uncultured_bacterium
ASV_525	d__Bacteria	p__Actinobacteria	c__Actinobacteria	o__Pseudonocardiales	f__Pseudonocardiaceae	g__Actinophytocola	s__Actinophytocola_sp.
ASV_2441	d__Bacteria	p__Cyanobacteria	c__Oxyphotobacteria	o__Nostocales	f__Phormidiaceae	g__Tychonema_CCAP_1459-11B	s__unclassified_Tychonema_CCAP_1459-11B
ASV_39	d__Bacteria	p__Acidobacteria	c__Subgroup_6	o__Subgroup_6	f__Subgroup_6	g__Subgroup_6	s__unclassified_Subgroup_6
ASV_59	d__Bacteria	p__Gemmatimonadetes	c__Gemmatimonadetes	o__Gemmatimonadales	f__Gemmatimonadaceae	g__unclassified_Gemmatimonadaceae	s__unclassified_Gemmatimonadaceae
ASV_135	d__Bacteria	p__Proteobacteria	c__Alphaproteobacteria	o__Reyranellales	f__Reyranellaceae	g__Reyranella	s__unclassified_Reyranella
ASV_431	d__Bacteria	p__Proteobacteria	c__Alphaproteobacteria	o__Rickettsiales	f__Mitochondria	g__Mitochondria	s__Persicaria_minor
ASV_88	d__Bacteria	p__Proteobacteria	c__Alphaproteobacteria	o__Tistrellales	f__Geminicoccaceae	g__uncultured	s__uncultured_bacterium
ASV_179	d__Bacteria	p__Acidobacteria	c__Subgroup_6	o__Subgroup_6	f__Subgroup_6	g__Subgroup_6	s__unclassified_Subgroup_6
ASV_451	d__Bacteria	p__Actinobacteria	c__Actinobacteria	o__Micromonosporales	f__Micromonosporaceae	g__Virgisporangium	s__unclassified_Virgisporangium
ASV_45	d__Bacteria	p__Acidobacteria	c__Subgroup_6	o__Subgroup_6	f__Subgroup_6	g__Subgroup_6	s__unclassified_Subgroup_6
ASV_141	d__Bacteria	p__Chloroflexi	c__KD4-96	o__KD4-96	f__KD4-96	g__KD4-96	s__unclassified_KD4-96
ASV_1001	d__Bacteria	p__Proteobacteria	c__Gammaproteobacteria	o__Enterobacteriales	f__Enterobacteriaceae	g__Serratia	s__Serratia_fonticola
ASV_20	d__Bacteria	p__Proteobacteria	c__Gammaproteobacteria	o__Betaproteobacteriales	f__Nitrosomonadaceae	g__MND1	s__unclassified_MND1
ASV_49	d__Bacteria	p__Cyanobacteria	c__Oxyphotobacteria	o__Chloroplast	f__Chloroplast	g__Chloroplast	s__unclassified_Chloroplast
YQ2-specific depleted bacteria (113)
ASV_173	d__Bacteria	p__Acidobacteria	c__Subgroup_6	o__Subgroup_6	f__Subgroup_6	g__Subgroup_6	s__unclassified_Subgroup_6
ASV_146	d__Bacteria	p__Acidobacteria	c__Subgroup_6	o__Subgroup_6	f__Subgroup_6	g__Subgroup_6	s__Acidobacteria_bacterium
ASV_323	d__Bacteria	p__Acidobacteria	c__Blastocatellia_(Subgroup_4)	o__Pyrinomonadales	f__Pyrinomonadaceae	g__RB41	s__unclassified_RB41
ASV_198	d__Bacteria	p__Proteobacteria	c__Gammaproteobacteria	o__Betaproteobacteriales	f__Burkholderiaceae	g__Ramlibacter	s__unclassified_Ramlibacter
ASV_169	d__Bacteria	p__Proteobacteria	c__Gammaproteobacteria	o__Betaproteobacteriales	f__Burkholderiaceae	g__Ramlibacter	s__Ramlibacter_sp.
ASV_297	d__Bacteria	p__Actinobacteria	c__Actinobacteria	o__Frankiales	f__Geodermatophilaceae	g__unclassified_Geodermatophilaceae	s__unclassified_Geodermatophilaceae
ASV_106	d__Bacteria	p__Actinobacteria	c__Actinobacteria	o__Propionibacteriales	f__Nocardioidaceae	g__Nocardioides	s__Nocardioides_albus
ASV_1015	d__Bacteria	p__Actinobacteria	c__Actinobacteria	o__Streptomycetales	f__Streptomycetaceae	g__Streptomyces	s__unclassified_Streptomyces
ASV_314	d__Bacteria	p__Acidobacteria	c__Blastocatellia_(Subgroup_4)	o__Pyrinomonadales	f__Pyrinomonadaceae	g__RB41	s__unclassified_RB41
ASV_299	d__Bacteria	p__Proteobacteria	c__Alphaproteobacteria	o__Rhizobiales	f__Hyphomicrobiaceae	g__Hyphomicrobium	s__unclassified_Hyphomicrobium
ASV_273	d__Bacteria	p__Bacteroidetes	c__Bacteroidia	o__Sphingobacteriales	f__Sphingobacteriaceae	g__unclassified_Sphingobacteriaceae	s__unclassified_Sphingobacteriaceae
ASV_613	d__Bacteria	p__Rokubacteria	c__NC10	o__Rokubacteriales	f__Rokubacteriales	g__Rokubacteriales	s__uncultured_bacterium
ASV_623	d__Bacteria	p__Actinobacteria	c__Actinobacteria	o__Micromonosporales	f__Micromonosporaceae	g__unclassified_Micromonosporaceae	s__unclassified_Micromonosporaceae
ASV_399	d__Bacteria	p__Proteobacteria	c__Gammaproteobacteria	o__Betaproteobacteriales	f__Burkholderiaceae	g__Ramlibacter	s__unclassified_Ramlibacter
ASV_485	d__Bacteria	p__Acidobacteria	c__Subgroup_6	o__Unknown_Order	f__Unknown_Family	g__Luteitalea	s__uncultured_bacterium
ASV_964	d__Bacteria	p__Proteobacteria	c__Alphaproteobacteria	o__Tistrellales	f__Geminicoccaceae	g__uncultured	s__uncultured_bacterium
ASV_1241	d__Bacteria	p__Acidobacteria	c__Subgroup_6	o__Subgroup_6	f__Subgroup_6	g__Subgroup_6	s__uncultured_bacterium
ASV_504	d__Bacteria	p__Bacteroidetes	c__Bacteroidia	o__Sphingobacteriales	f__Sphingobacteriaceae	g__uncultured	s__Pedobacter_sp.
ASV_353	d__Bacteria	p__Proteobacteria	c__Alphaproteobacteria	o__Rhizobiales	f__Rhizobiaceae	g__Allorhizobium-Neorhizobium-Pararhizobium-Rhizobium	s__Rhizobium_cellulosilyticum
ASV_813	d__Bacteria	p__Proteobacteria	c__Gammaproteobacteria	o__Betaproteobacteriales	f__Burkholderiaceae	g__Lautropia	s__unclassified_Lautropia
ASV_416	d__Bacteria	p__Acidobacteria	c__Blastocatellia_(Subgroup_4)	o__Pyrinomonadales	f__Pyrinomonadaceae	g__RB41	s__uncultured_bacterium
ASV_481	d__Bacteria	p__Acidobacteria	c__Subgroup_6	o__Subgroup_6	f__Subgroup_6	g__Subgroup_6	s__unclassified_Subgroup_6
ASV_1211	d__Bacteria	p__Acidobacteria	c__Holophagae	o__Subgroup_7	f__Subgroup_7	g__Subgroup_7	s__uncultured_bacterium
ASV_469	d__Bacteria	p__Proteobacteria	c__Alphaproteobacteria	o__Rhizobiales	f__Xanthobacteraceae	g__Rhodoplanes	s__unclassified_Rhodoplanes
ASV_908	d__Bacteria	p__Proteobacteria	c__Alphaproteobacteria	o__Reyranellales	f__Reyranellaceae	g__Reyranella	s__unclassified_Reyranella
ASV_1187	d__Bacteria	p__Actinobacteria	c__Actinobacteria	o__Pseudonocardiales	f__Pseudonocardiaceae	g__Pseudonocardia	s__uncultured_Pseudonocardiaceae
ASV_1364	d__Bacteria	p__Rokubacteria	c__NC10	o__Rokubacteriales	f__Rokubacteriales	g__Rokubacteriales	s__uncultured_bacterium
ASV_541	d__Bacteria	p__Gemmatimonadetes	c__Gemmatimonadetes	o__Gemmatimonadales	f__Gemmatimonadaceae	g__uncultured	s__uncultured_Gemmatimonadales
ASV_700	d__Bacteria	p__Actinobacteria	c__Thermoleophilia	o__Gaiellales	f__uncultured	g__uncultured	s__unclassified_uncultured
ASV_639	d__Bacteria	p__Rokubacteria	c__NC10	o__Rokubacteriales	f__Rokubacteriales	g__Rokubacteriales	s__uncultured_bacterium
ASV_1747	d__Bacteria	p__Cyanobacteria	c__Oxyphotobacteria	o__Chloroplast	f__Chloroplast	g__Chloroplast	s__Bacillaria_paxillifer
ASV_1035	d__Bacteria	p__Actinobacteria	c__Acidimicrobiia	o__Microtrichales	f__Iamiaceae	g__Iamia	s__unclassified_Iamia
ASV_411	d__Bacteria	p__Actinobacteria	c__Thermoleophilia	o__Gaiellales	f__uncultured	g__uncultured	s__uncultured_bacterium
ASV_1593	d__Bacteria	p__Proteobacteria	c__Alphaproteobacteria	o__Sphingomonadales	f__Sphingomonadaceae	g__Sphingomonas	s__unclassified_Sphingomonas
ASV_664	d__Bacteria	p__Proteobacteria	c__Alphaproteobacteria	o__Rhizobiales	f__D05-2	g__D05-2	s__uncultured_bacterium
ASV_1173	d__Bacteria	p__Proteobacteria	c__Gammaproteobacteria	o__Xanthomonadales	f__Rhodanobacteraceae	g__uncultured	s__unclassified_uncultured
ASV_1172	d__Bacteria	p__Proteobacteria	c__Alphaproteobacteria	o__Rhizobiales	f__Beijerinckiaceae	g__Beijerinckiaceae	s__uncultured_bacterium
ASV_1561	d__Bacteria	p__Actinobacteria	c__Actinobacteria	o__Propionibacteriales	f__Nocardioidaceae	g__Aeromicrobium	s__uncultured_bacterium
ASV_539	d__Bacteria	p__Chloroflexi	c__Chloroflexia	o__Chloroflexales	f__Herpetosiphonaceae	g__Herpetosiphon	s__uncultured_bacterium
ASV_300	d__Bacteria	p__Actinobacteria	c__Rubrobacteria	o__Rubrobacterales	f__Rubrobacteriaceae	g__Rubrobacter	s__uncultured_Rubrobacter
ASV_1216	d__Bacteria	p__Proteobacteria	c__Deltaproteobacteria	o__Desulfarculales	f__Desulfarculaceae	g__uncultured	s__unclassified_uncultured
ASV_1157	d__Bacteria	p__Acidobacteria	c__Subgroup_6	o__Subgroup_6	f__Subgroup_6	g__Subgroup_6	s__unclassified_Subgroup_6
ASV_530	d__Bacteria	p__Proteobacteria	c__Deltaproteobacteria	o__Myxococcales	f__bacteriap25	g__bacteriap25	s__uncultured_Desulfuromonadales
ASV_930	d__Bacteria	p__Proteobacteria	c__Gammaproteobacteria	o__Steroidobacterales	f__Steroidobacteraceae	g__Steroidobacter	s__unclassified_Steroidobacter
ASV_1355	d__Bacteria	p__Actinobacteria	c__Actinobacteria	o__Micromonosporales	f__Micromonosporaceae	g__Luedemannella	s__unclassified_Luedemannella
ASV_946	d__Bacteria	p__Acidobacteria	c__Subgroup_6	o__Unknown_Order	f__Unknown_Family	g__Luteitalea	s__unclassified_Luteitalea
ASV_655	d__Bacteria	p__Proteobacteria	c__Alphaproteobacteria	o__Sphingomonadales	f__Sphingomonadaceae	g__Sphingomonas	s__unclassified_Sphingomonas
ASV_911	d__Bacteria	p__Acidobacteria	c__Subgroup_6	o__Subgroup_6	f__Subgroup_6	g__Subgroup_6	s__unclassified_Subgroup_6
ASV_764	d__Bacteria	p__Verrucomicrobia	c__Verrucomicrobiae	o__Verrucomicrobiales	f__Rubritaleaceae	g__Luteolibacter	s__Luteolibacter_sp.
ASV_257	d__Bacteria	p__Acidobacteria	c__Subgroup_6	o__Subgroup_6	f__Subgroup_6	g__Subgroup_6	s__unclassified_Subgroup_6
ASV_1168	d__Bacteria	p__Acidobacteria	c__Subgroup_6	o__Subgroup_6	f__Subgroup_6	g__Subgroup_6	s__unclassified_Subgroup_6
ASV_2041	d__Bacteria	p__Chloroflexi	c__KD4-96	o__KD4-96	f__KD4-96	g__KD4-96	s__unclassified_KD4-96
ASV_3587	d__Bacteria	p__Proteobacteria	c__Gammaproteobacteria	o__Betaproteobacteriales	f__Burkholderiaceae	g__unclassified_Burkholderiaceae	s__unclassified_Burkholderiaceae
ASV_532	d__Bacteria	p__Proteobacteria	c__Deltaproteobacteria	o__Myxococcales	f__Archangiaceae	g__unclassified_Archangiaceae	s__unclassified_Archangiaceae
ASV_1464	d__Bacteria	p__Proteobacteria	c__Gammaproteobacteria	o__Betaproteobacteriales	f__TRA3-20	g__TRA3-20	s__unclassified_TRA3-20
ASV_987	d__Bacteria	p__Acidobacteria	c__Subgroup_6	o__Subgroup_6	f__Subgroup_6	g__Subgroup_6	s__uncultured_Acidobacteriaceae
ASV_821	d__Bacteria	p__Actinobacteria	c__Thermoleophilia	o__Solirubrobacterales	f__67-14	g__67-14	s__uncultured_bacterium
ASV_794	d__Bacteria	p__Chloroflexi	c__Gitt-GS-136	o__Gitt-GS-136	f__Gitt-GS-136	g__Gitt-GS-136	s__unclassified_Gitt-GS-136
ASV_436	d__Bacteria	p__Chloroflexi	c__Chloroflexia	o__Chloroflexales	f__Herpetosiphonaceae	g__Herpetosiphon	s__uncultured_bacterium
ASV_759	d__Bacteria	p__Acidobacteria	c__Subgroup_6	o__Subgroup_6	f__Subgroup_6	g__Subgroup_6	s__uncultured_Acidobacteriaceae
ASV_967	d__Bacteria	p__Proteobacteria	c__Gammaproteobacteria	o__Betaproteobacteriales	f__Burkholderiaceae	g__unclassified_Burkholderiaceae	s__unclassified_Burkholderiaceae
ASV_732	d__Bacteria	p__Actinobacteria	c__Actinobacteria	o__Micrococcales	f__Promicromonosporaceae	g__Cellulosimicrobium	s__unclassified_Cellulosimicrobium
ASV_2224	d__Bacteria	p__Proteobacteria	c__Gammaproteobacteria	o__Cellvibrionales	f__Cellvibrionaceae	g__Cellvibrio	s__unclassified_Cellvibrio
ASV_1661	d__Bacteria	p__Proteobacteria	c__Deltaproteobacteria	o__Myxococcales	f__Sandaracinaceae	g__uncultured	s__unclassified_uncultured
ASV_1377	d__Bacteria	p__Proteobacteria	c__Gammaproteobacteria	o__Steroidobacterales	f__Steroidobacteraceae	g__Steroidobacter	s__unclassified_Steroidobacter
ASV_479	d__Bacteria	p__Proteobacteria	c__Alphaproteobacteria	o__Sphingomonadales	f__Sphingomonadaceae	g__Altererythrobacter	s__unclassified_Altererythrobacter
ASV_971	d__Bacteria	p__Actinobacteria	c__Actinobacteria	o__Propionibacteriales	f__Nocardioidaceae	g__Nocardioides	s__unclassified_Nocardioides
ASV_1641	d__Bacteria	p__Acidobacteria	c__Subgroup_6	o__Subgroup_6	f__Subgroup_6	g__Subgroup_6	s__uncultured_Acidobacteria
ASV_864	d__Bacteria	p__Rokubacteria	c__NC10	o__Rokubacteriales	f__Rokubacteriales	g__Rokubacteriales	s__uncultured_bacterium
ASV_535	d__Bacteria	p__Proteobacteria	c__Deltaproteobacteria	o__Myxococcales	f__BIrii41	g__BIrii41	s__unclassified_BIrii41
ASV_1461	d__Bacteria	p__Verrucomicrobia	c__Verrucomicrobiae	o__Chthoniobacterales	f__Chthoniobacteraceae	g__Chthoniobacter	s__metagenome
ASV_1285	d__Bacteria	p__Proteobacteria	c__Deltaproteobacteria	o__Myxococcales	f__Phaselicystidaceae	g__Phaselicystis	s__uncultured_bacterium
ASV_616	d__Bacteria	p__Proteobacteria	c__Gammaproteobacteria	o__Enterobacteriales	f__Enterobacteriaceae	g__Escherichia-Shigella	s__unclassified_Escherichia-Shigella
ASV_2774	d__Bacteria	p__Proteobacteria	c__Gammaproteobacteria	o__Gammaproteobacteria_Incertae_Sedis	f__Unknown_Family	g__Acidibacter	s__unclassified_Acidibacter
ASV_2532	d__Bacteria	p__Acidobacteria	c__Subgroup_6	o__Subgroup_6	f__Subgroup_6	g__Subgroup_6	s__unclassified_Subgroup_6
ASV_810	d__Bacteria	p__Proteobacteria	c__Alphaproteobacteria	o__Acetobacterales	f__Acetobacteraceae	g__Craurococcus	s__uncultured_bacterium
ASV_1563	d__Bacteria	p__Actinobacteria	c__Thermoleophilia	o__Gaiellales	f__Gaiellaceae	g__Gaiella	s__uncultured_actinobacterium
ASV_2667	d__Bacteria	p__Actinobacteria	c__Thermoleophilia	o__Solirubrobacterales	f__67-14	g__67-14	s__unclassified_67-14
ASV_1846	d__Bacteria	p__Proteobacteria	c__Gammaproteobacteria	o__Xanthomonadales	f__Rhodanobacteraceae	g__Dyella	s__unclassified_Dyella
ASV_3543	d__Bacteria	p__Bacteroidetes	c__Bacteroidia	o__Cytophagales	f__Microscillaceae	g__Ohtaekwangia	s__uncultured_Bacteroidetes
ASV_2855	d__Bacteria	p__Actinobacteria	c__Actinobacteria	o__Streptosporangiales	f__Thermomonosporaceae	g__Actinomadura	s__unclassified_Actinomadura
ASV_1629	d__Bacteria	p__Chloroflexi	c__Gitt-GS-136	o__Gitt-GS-136	f__Gitt-GS-136	g__Gitt-GS-136	s__unclassified_Gitt-GS-136
ASV_1078	d__Bacteria	p__Actinobacteria	c__Actinobacteria	o__Corynebacteriales	f__Mycobacteriaceae	g__Mycobacterium	s__unclassified_Mycobacterium
ASV_731	d__Bacteria	p__Chloroflexi	c__KD4-96	o__KD4-96	f__KD4-96	g__KD4-96	s__unclassified_KD4-96
ASV_1065	d__Bacteria	p__Chloroflexi	c__TK10	o__TK10	f__TK10	g__TK10	s__bacterium_Ellin6519
ASV_619	d__Bacteria	p__Actinobacteria	c__Thermoleophilia	o__Solirubrobacterales	f__67-14	g__67-14	s__unclassified_67-14
ASV_1624	d__Bacteria	p__Proteobacteria	c__Deltaproteobacteria	o__Desulfarculales	f__Desulfarculaceae	g__uncultured	s__delta_proteobacterium
XQ2-specific depleted bacteria (171)
ASV_1208	d__Bacteria	p__Actinobacteria	c__Thermoleophilia	o__Solirubrobacterales	f__67-14	g__67-14	s__unclassified_67-14
ASV_132	d__Bacteria	p__Chloroflexi	c__Gitt-GS-136	o__Gitt-GS-136	f__Gitt-GS-136	g__Gitt-GS-136	s__unclassified_Gitt-GS-136
ASV_1670	d__Bacteria	p__Actinobacteria	c__Acidimicrobiia	o__Microtrichales	f__uncultured	g__uncultured	s__uncultured_Acidimicrobidae
ASV_1902	d__Bacteria	p__Proteobacteria	c__Alphaproteobacteria	o__Sphingomonadales	f__Sphingomonadaceae	g__Sphingomonas	s__unclassified_Sphingomonas
ASV_2529	d__Bacteria	p__Proteobacteria	c__Deltaproteobacteria	o__Myxococcales	f__Polyangiaceae	g__uncultured	s__uncultured_delta
ASV_2614	d__Bacteria	p__Proteobacteria	c__Gammaproteobacteria	o__Betaproteobacteriales	f__Burkholderiaceae	g__Massilia	s__unclassified_Massilia
ASV_343	d__Bacteria	p__Rokubacteria	c__NC10	o__Rokubacteriales	f__Rokubacteriales	g__Rokubacteriales	s__uncultured_bacterium
ASV_366	d__Bacteria	p__Acidobacteria	c__Subgroup_6	o__Subgroup_6	f__Subgroup_6	g__Subgroup_6	s__unclassified_Subgroup_6
ASV_376	d__Bacteria	p__Proteobacteria	c__Alphaproteobacteria	o__Tistrellales	f__Geminicoccaceae	g__uncultured	s__uncultured_bacterium
ASV_470	d__Bacteria	p__Chloroflexi	c__KD4-96	o__KD4-96	f__KD4-96	g__KD4-96	s__unclassified_KD4-96
ASV_620	d__Bacteria	p__Actinobacteria	c__Thermoleophilia	o__Solirubrobacterales	f__Solirubrobacteraceae	g__Solirubrobacter	s__unclassified_Solirubrobacter
ASV_948	d__Bacteria	p__Chloroflexi	c__KD4-96	o__KD4-96	f__KD4-96	g__KD4-96	s__unclassified_KD4-96
ASV_1088	d__Bacteria	p__Actinobacteria	c__Thermoleophilia	o__Gaiellales	f__Gaiellaceae	g__Gaiella	s__uncultured_actinobacterium
ASV_944	d__Bacteria	p__Actinobacteria	c__Thermoleophilia	o__Solirubrobacterales	f__Solirubrobacteraceae	g__Solirubrobacter	s__unclassified_Solirubrobacter
ASV_1932	d__Bacteria	p__Proteobacteria	c__Deltaproteobacteria	o__Myxococcales	f__Haliangiaceae	g__Haliangium	s__unclassified_Haliangium
ASV_957	d__Bacteria	p__Actinobacteria	c__Thermoleophilia	o__Gaiellales	f__Gaiellaceae	g__Gaiella	s__unclassified_Gaiella
ASV_654	d__Bacteria	p__Chloroflexi	c__Chloroflexia	o__Thermomicrobiales	f__JG30-KF-CM45	g__JG30-KF-CM45	s__uncultured_Chloroflexi
ASV_1243	d__Bacteria	p__Actinobacteria	c__Thermoleophilia	o__Solirubrobacterales	f__Solirubrobacteraceae	g__Solirubrobacter	s__uncultured_bacterium
ASV_1302	d__Bacteria	p__Acidobacteria	c__Holophagae	o__Subgroup_7	f__Subgroup_7	g__Subgroup_7	s__unclassified_Subgroup_7
ASV_4293	d__Bacteria	p__Firmicutes	c__Bacilli	o__Bacillales	f__Planococcaceae	g__Domibacillus	s__unclassified_Domibacillus
ASV_511	d__Bacteria	p__Actinobacteria	c__Thermoleophilia	o__Solirubrobacterales	f__67-14	g__67-14	s__uncultured_actinobacterium
ASV_722	d__Bacteria	p__Acidobacteria	c__Blastocatellia_(Subgroup_4)	o__Pyrinomonadales	f__Pyrinomonadaceae	g__RB41	s__unclassified_RB41
ASV_3478	d__Bacteria	p__Proteobacteria	c__Alphaproteobacteria	o__Rhizobiales	f__Rhizobiaceae	g__unclassified_Rhizobiaceae	s__unclassified_Rhizobiaceae
ASV_934	d__Bacteria	p__Proteobacteria	c__Alphaproteobacteria	o__Sphingomonadales	f__Sphingomonadaceae	g__unclassified_Sphingomonadaceae	s__unclassified_Sphingomonadaceae
ASV_1474	d__Bacteria	p__Actinobacteria	c__Acidimicrobiia	o__uncultured	f__uncultured	g__uncultured	s__unclassified_uncultured
ASV_1723	d__Bacteria	p__Actinobacteria	c__Thermoleophilia	o__Solirubrobacterales	f__67-14	g__67-14	s__metagenome
ASV_2909	d__Bacteria	p__Chloroflexi	c__Chloroflexia	o__Chloroflexales	f__Herpetosiphonaceae	g__Herpetosiphon	s__uncultured_bacterium
ASV_760	d__Bacteria	p__Proteobacteria	c__Gammaproteobacteria	o__Steroidobacterales	f__Steroidobacteraceae	g__Steroidobacter	s__unclassified_Steroidobacter
ASV_963	d__Bacteria	p__Verrucomicrobia	c__Verrucomicrobiae	o__Opitutales	f__Opitutaceae	g__IMCC26134	s__uncultured_bacterium
ASV_1359	d__Bacteria	p__Cyanobacteria	c__Oxyphotobacteria	o__Oxyphotobacteria_Incertae_Sedis	f__Unknown_Family	g__Phormidium_SAG_37.90	s__unclassified_Phormidium_SAG_37.90
ASV_1380	d__Bacteria	p__Patescibacteria	c__Saccharimonadia	o__Saccharimonadales	f__Saccharimonadaceae	g__Saccharimonadaceae	s__uncultured_bacterium
ASV_2875	d__Bacteria	p__Proteobacteria	c__Alphaproteobacteria	o__Tistrellales	f__Geminicoccaceae	g__uncultured	s__uncultured_bacterium
ASV_498	d__Bacteria	p__Firmicutes	c__Bacilli	o__Bacillales	f__Bacillaceae	g__Bacillus	s__unclassified_Bacillus
ASV_738	d__Bacteria	p__Gemmatimonadetes	c__Gemmatimonadetes	o__Gemmatimonadales	f__Gemmatimonadaceae	g__uncultured	s__unclassified_uncultured
ASV_928	d__Bacteria	p__Actinobacteria	c__Thermoleophilia	o__Gaiellales	f__Gaiellaceae	g__Gaiella	s__uncultured_bacterium
ASV_2383	d__Bacteria	p__Chloroflexi	c__KD4-96	o__KD4-96	f__KD4-96	g__KD4-96	s__unclassified_KD4-96
ASV_2491	d__Bacteria	p__Actinobacteria	c__Actinobacteria	o__Streptosporangiales	f__Thermomonosporaceae	g__Actinomadura	s__unclassified_Actinomadura
ASV_3014	d__Bacteria	p__Proteobacteria	c__Deltaproteobacteria	o__unclassified_Deltaproteobacteria	f__unclassified_Deltaproteobacteria	g__unclassified_Deltaproteobacteria	s__unclassified_Deltaproteobacteria
ASV_914	d__Bacteria	p__Actinobacteria	c__Acidimicrobiia	o__Microtrichales	f__uncultured	g__uncultured	s__uncultured_Acidimicrobidae
ASV_1010	d__Bacteria	p__Proteobacteria	c__Alphaproteobacteria	o__Tistrellales	f__Geminicoccaceae	g__uncultured	s__unclassified_uncultured
ASV_1836	d__Bacteria	p__Proteobacteria	c__Gammaproteobacteria	o__Betaproteobacteriales	f__Burkholderiaceae	g__unclassified_Burkholderiaceae	s__unclassified_Burkholderiaceae
ASV_2170	d__Bacteria	p__Acidobacteria	c__Blastocatellia_(Subgroup_4)	o__11-24	f__11-24	g__11-24	s__metagenome
ASV_301	d__Bacteria	p__Proteobacteria	c__Alphaproteobacteria	o__Rhizobiales	f__Hyphomicrobiaceae	g__Pedomicrobium	s__unclassified_Pedomicrobium
ASV_3475	d__Bacteria	p__Bacteroidetes	c__Bacteroidia	o__Flavobacteriales	f__Flavobacteriaceae	g__Flavobacterium	s__unclassified_Flavobacterium
ASV_765	d__Bacteria	p__Acidobacteria	c__Acidobacteriia	o__Solibacterales	f__Solibacteraceae_(Subgroup_3)	g__Bryobacter	s__unclassified_Bryobacter
ASV_1103	d__Bacteria	p__Actinobacteria	c__Thermoleophilia	o__Solirubrobacterales	f__Solirubrobacteraceae	g__Solirubrobacter	s__uncultured_bacterium
ASV_1596	d__Bacteria	p__Proteobacteria	c__Gammaproteobacteria	o__Betaproteobacteriales	f__Burkholderiaceae	g__Ramlibacter	s__unclassified_Ramlibacter
ASV_1911	d__Bacteria	p__Proteobacteria	c__Alphaproteobacteria	o__Rhizobiales	f__Beijerinckiaceae	g__Microvirga	s__Chelatococcus_sp.
ASV_2175	d__Bacteria	p__Actinobacteria	c__Thermoleophilia	o__Solirubrobacterales	f__67-14	g__67-14	s__uncultured_actinobacterium
ASV_2242	d__Bacteria	p__Proteobacteria	c__Gammaproteobacteria	o__Betaproteobacteriales	f__Burkholderiaceae	g__Achromobacter	s__unclassified_Achromobacter
ASV_2570	d__Bacteria	p__Proteobacteria	c__Deltaproteobacteria	o__Myxococcales	f__Sandaracinaceae	g__uncultured	s__unclassified_uncultured
ASV_287	d__Bacteria	p__Actinobacteria	c__Actinobacteria	o__Frankiales	f__Geodermatophilaceae	g__unclassified_Geodermatophilaceae	s__unclassified_Geodermatophilaceae
ASV_583	d__Bacteria	p__Proteobacteria	c__Alphaproteobacteria	o__Tistrellales	f__Geminicoccaceae	g__uncultured	s__uncultured_bacterium
ASV_752	d__Bacteria	p__Actinobacteria	c__Acidimicrobiia	o__unclassified_Acidimicrobiia	f__unclassified_Acidimicrobiia	g__unclassified_Acidimicrobiia	s__unclassified_Acidimicrobiia
ASV_884	d__Bacteria	p__Acidobacteria	c__Subgroup_6	o__Subgroup_6	f__Subgroup_6	g__Subgroup_6	s__unclassified_Subgroup_6
ASV_1142	d__Bacteria	p__Proteobacteria	c__Gammaproteobacteria	o__CCD24	f__CCD24	g__CCD24	s__unclassified_CCD24
ASV_1882	d__Bacteria	p__Actinobacteria	c__Actinobacteria	o__Frankiales	f__Sporichthyaceae	g__Sporichthya	s__Sporichthya_polymorpha
ASV_1999	d__Bacteria	p__Gemmatimonadetes	c__Longimicrobia	o__Longimicrobiales	f__Longimicrobiaceae	g__Longimicrobiaceae	s__uncultured_bacterium
ASV_269	d__Bacteria	p__Actinobacteria	c__Actinobacteria	o__Glycomycetales	f__Glycomycetaceae	g__Glycomyces	s__Glycomyces_harbinensis
ASV_360	d__Bacteria	p__Actinobacteria	c__Acidimicrobiia	o__Microtrichales	f__Ilumatobacteraceae	g__uncultured	s__uncultured_Acidimicrobiaceae
ASV_553	d__Bacteria	p__Actinobacteria	c__Thermoleophilia	o__Gaiellales	f__Gaiellaceae	g__Gaiella	s__unclassified_Gaiella
ASV_611	d__Bacteria	p__Actinobacteria	c__MB-A2-108	o__MB-A2-108	f__MB-A2-108	g__MB-A2-108	s__uncultured_bacterium
ASV_683	d__Bacteria	p__Actinobacteria	c__Thermoleophilia	o__Gaiellales	f__uncultured	g__uncultured	s__uncultured_bacterium
ASV_800	d__Bacteria	p__Actinobacteria	c__Acidimicrobiia	o__Microtrichales	f__Iamiaceae	g__Iamia	s__unclassified_Iamia
ASV_1041	d__Bacteria	p__Chloroflexi	c__Chloroflexia	o__Thermomicrobiales	f__JG30-KF-CM45	g__JG30-KF-CM45	s__unclassified_JG30-KF-CM45
ASV_1311	d__Bacteria	p__Actinobacteria	c__Acidimicrobiia	o__IMCC26256	f__IMCC26256	g__IMCC26256	s__uncultured_Actinomycetales
ASV_1329	d__Bacteria	p__Actinobacteria	c__Thermoleophilia	o__Gaiellales	f__Gaiellales	g__Gaiellales	s__uncultured_bacterium
ASV_1343	d__Bacteria	p__Proteobacteria	c__Alphaproteobacteria	o__Rhizobiales	f__Beijerinckiaceae	g__Methylobacterium	s__Methylobacterium_adhaesivum
ASV_1529	d__Bacteria	p__Chloroflexi	c__KD4-96	o__KD4-96	f__KD4-96	g__KD4-96	s__unclassified_KD4-96
ASV_1682	d__Bacteria	p__Actinobacteria	c__Thermoleophilia	o__Gaiellales	f__Gaiellaceae	g__Gaiella	s__unclassified_Gaiella
ASV_2197	d__Bacteria	p__Actinobacteria	c__Thermoleophilia	o__Gaiellales	f__Gaiellaceae	g__Gaiella	s__unclassified_Gaiella
ASV_401	d__Bacteria	p__Actinobacteria	c__Actinobacteria	o__Corynebacteriales	f__Mycobacteriaceae	g__Mycobacterium	s__unclassified_Mycobacterium
ASV_1494	d__Bacteria	p__Proteobacteria	c__Gammaproteobacteria	o__Cellvibrionales	f__Cellvibrionaceae	g__uncultured	s__uncultured_bacterium
ASV_1835	d__Bacteria	p__Chloroflexi	c__TK10	o__TK10	f__TK10	g__TK10	s__uncultured_Chloroflexus
ASV_2091	d__Bacteria	p__Proteobacteria	c__Alphaproteobacteria	o__Rhizobiales	f__Rhizobiaceae	g__Ensifer	s__unclassified_Ensifer
ASV_594	d__Bacteria	p__Actinobacteria	c__Thermoleophilia	o__Solirubrobacterales	f__67-14	g__67-14	s__uncultured_Rubrobacteria
ASV_612	d__Bacteria	p__Actinobacteria	c__Thermoleophilia	o__Gaiellales	f__uncultured	g__uncultured	s__uncultured_bacterium
ASV_753	d__Bacteria	p__Actinobacteria	c__Actinobacteria	o__Corynebacteriales	f__Nocardiaceae	g__Nocardia	s__unclassified_Nocardia
ASV_792	d__Bacteria	p__Actinobacteria	c__Thermoleophilia	o__Gaiellales	f__uncultured	g__uncultured	s__uncultured_bacterium
ASV_1003	d__Bacteria	p__Proteobacteria	c__Alphaproteobacteria	o__Rhizobiales	f__Beijerinckiaceae	g__Neo-b11	s__uncultured_bacterium
ASV_1907	d__Bacteria	p__Acidobacteria	c__Acidobacteriia	o__Solibacterales	f__Solibacteraceae_(Subgroup_3)	g__Bryobacter	s__unclassified_Bryobacter
ASV_2396	d__Bacteria	p__Proteobacteria	c__Deltaproteobacteria	o__NB1-j	f__NB1-j	g__NB1-j	s__unclassified_NB1-j
ASV_349	d__Bacteria	p__Cyanobacteria	c__Oxyphotobacteria	o__Chloroplast	f__Chloroplast	g__Chloroplast	s__unclassified_Chloroplast
ASV_370	d__Bacteria	p__Acidobacteria	c__Subgroup_6	o__Subgroup_6	f__Subgroup_6	g__Subgroup_6	s__unclassified_Subgroup_6
ASV_371	d__Bacteria	p__Proteobacteria	c__Alphaproteobacteria	o__Acetobacterales	f__Acetobacteraceae	g__Craurococcus	s__uncultured_bacterium
ASV_507	d__Bacteria	p__Acidobacteria	c__Subgroup_6	o__Subgroup_6	f__Subgroup_6	g__Subgroup_6	s__unclassified_Subgroup_6
ASV_584	d__Bacteria	p__Actinobacteria	c__Thermoleophilia	o__Solirubrobacterales	f__67-14	g__67-14	s__unclassified_67-14
ASV_827	d__Bacteria	p__Actinobacteria	c__Thermoleophilia	o__Solirubrobacterales	f__Solirubrobacteraceae	g__Parviterribacter	s__uncultured_bacterium
ASV_1428	d__Bacteria	p__Actinobacteria	c__Thermoleophilia	o__Solirubrobacterales	f__Solirubrobacteraceae	g__Conexibacter	s__uncultured_bacterium
ASV_1912	d__Bacteria	p__Actinobacteria	c__Thermoleophilia	o__Solirubrobacterales	f__Solirubrobacteraceae	g__Conexibacter	s__uncultured_bacterium
ASV_933	d__Bacteria	p__Actinobacteria	c__Thermoleophilia	o__Solirubrobacterales	f__67-14	g__67-14	s__uncultured_Rubrobacteria
ASV_1938	d__Bacteria	p__Proteobacteria	c__Gammaproteobacteria	o__Enterobacteriales	f__Enterobacteriaceae	g__Pantoea	s__unclassified_Pantoea
ASV_2075	d__Bacteria	p__Proteobacteria	c__Alphaproteobacteria	o__Sphingomonadales	f__Sphingomonadaceae	g__Sphingomonas	s__unclassified_Sphingomonas
ASV_3254	d__Bacteria	p__Actinobacteria	c__Thermoleophilia	o__Solirubrobacterales	f__Solirubrobacteraceae	g__Solirubrobacter	s__unclassified_Solirubrobacter
ASV_465	d__Bacteria	p__Actinobacteria	c__Thermoleophilia	o__Solirubrobacterales	f__67-14	g__67-14	s__uncultured_actinobacterium
ASV_822	d__Bacteria	p__Proteobacteria	c__Gammaproteobacteria	o__Salinisphaerales	f__Solimonadaceae	g__Panacagrimonas	s__uncultured_bacterium
ASV_1389	d__Bacteria	p__Proteobacteria	c__Gammaproteobacteria	o__Betaproteobacteriales	f__Burkholderiaceae	g__Noviherbaspirillum	s__unclassified_Noviherbaspirillum
ASV_1575	d__Bacteria	p__Gemmatimonadetes	c__Gemmatimonadetes	o__Gemmatimonadales	f__Gemmatimonadaceae	g__uncultured	s__uncultured_Gemmatimonadales
ASV_1657	d__Bacteria	p__Actinobacteria	c__Thermoleophilia	o__Solirubrobacterales	f__Solirubrobacteraceae	g__uncultured	s__metagenome
ASV_1673	d__Bacteria	p__Actinobacteria	c__Actinobacteria	o__Corynebacteriales	f__Mycobacteriaceae	g__Mycobacterium	s__unclassified_Mycobacterium
ASV_319	d__Bacteria	p__Actinobacteria	c__Thermoleophilia	o__Solirubrobacterales	f__67-14	g__67-14	s__uncultured_actinobacterium
ASV_573	d__Bacteria	p__Actinobacteria	c__Thermoleophilia	o__Solirubrobacterales	f__67-14	g__67-14	s__uncultured_bacterium
ASV_1962	d__Bacteria	p__Actinobacteria	c__Actinobacteria	o__Propionibacteriales	f__Nocardioidaceae	g__Nocardioides	s__unclassified_Nocardioides
ASV_306	d__Bacteria	p__Actinobacteria	c__Actinobacteria	o__Propionibacteriales	f__Nocardioidaceae	g__Nocardioides	s__unclassified_Nocardioides
ASV_335	d__Bacteria	p__Actinobacteria	c__Thermoleophilia	o__Gaiellales	f__uncultured	g__uncultured	s__uncultured_bacterium
ASV_576	d__Bacteria	p__Actinobacteria	c__Thermoleophilia	o__Solirubrobacterales	f__Solirubrobacteraceae	g__Solirubrobacter	s__metagenome
ASV_780	d__Bacteria	p__Rokubacteria	c__NC10	o__Rokubacteriales	f__Rokubacteriales	g__Rokubacteriales	s__uncultured_bacterium
ASV_1681	d__Bacteria	p__Actinobacteria	c__Acidimicrobiia	o__Microtrichales	f__Ilumatobacteraceae	g__uncultured	s__unclassified_uncultured
ASV_2339	d__Bacteria	p__Actinobacteria	c__Thermoleophilia	o__Solirubrobacterales	f__Solirubrobacteraceae	g__Solirubrobacter	s__unclassified_Solirubrobacter
ASV_250	d__Bacteria	p__Actinobacteria	c__Actinobacteria	o__Micrococcales	f__Microbacteriaceae	g__Agromyces	s__unclassified_Agromyces
ASV_954	d__Bacteria	p__Actinobacteria	c__Nitriliruptoria	o__Euzebyales	f__Euzebyaceae	g__uncultured	s__uncultured_bacterium
ASV_1166	d__Bacteria	p__Actinobacteria	c__Thermoleophilia	o__Gaiellales	f__Gaiellaceae	g__Gaiella	s__unclassified_Gaiella
ASV_727	d__Bacteria	p__Actinobacteria	c__Actinobacteria	o__Streptomycetales	f__Streptomycetaceae	g__Streptomyces	s__unclassified_Streptomyces
ASV_802	d__Bacteria	p__Actinobacteria	c__Acidimicrobiia	o__Microtrichales	f__Ilumatobacteraceae	g__uncultured	s__uncultured_actinobacterium
ASV_1600	d__Bacteria	p__Actinobacteria	c__Thermoleophilia	o__Solirubrobacterales	f__Solirubrobacteraceae	g__Solirubrobacter	s__uncultured_bacterium
ASV_249	d__Bacteria	p__Cyanobacteria	c__Oxyphotobacteria	o__Oxyphotobacteria_Incertae_Sedis	f__Unknown_Family	g__Leptolyngbya_EcFYyyy-00	s__unclassified_Leptolyngbya_EcFYyyy-00
ASV_281	d__Bacteria	p__Chloroflexi	c__JG30-KF-CM66	o__JG30-KF-CM66	f__JG30-KF-CM66	g__JG30-KF-CM66	s__uncultured_bacterium
ASV_381	d__Bacteria	p__Bacteroidetes	c__Bacteroidia	o__Sphingobacteriales	f__Sphingobacteriaceae	g__uncultured	s__Pedobacter_sp.
ASV_952	d__Bacteria	p__Acidobacteria	c__Subgroup_6	o__Subgroup_6	f__Subgroup_6	g__Subgroup_6	s__unclassified_Subgroup_6
ASV_111	d__Bacteria	p__Actinobacteria	c__Thermoleophilia	o__Solirubrobacterales	f__Solirubrobacteraceae	g__Conexibacter	s__uncultured_bacterium
ASV_178	d__Bacteria	p__Actinobacteria	c__Rubrobacteria	o__Rubrobacterales	f__Rubrobacteriaceae	g__Rubrobacter	s__metagenome
ASV_365	d__Bacteria	p__Actinobacteria	c__Actinobacteria	o__Frankiales	f__Sporichthyaceae	g__Sporichthya	s__metagenome
ASV_514	d__Bacteria	p__Actinobacteria	c__Thermoleophilia	o__Solirubrobacterales	f__Solirubrobacteraceae	g__Solirubrobacter	s__uncultured_bacterium
ASV_1097	d__Bacteria	p__Actinobacteria	c__Thermoleophilia	o__Gaiellales	f__Gaiellaceae	g__Gaiella	s__unclassified_Gaiella
ASV_161	d__Bacteria	p__Chloroflexi	c__TK10	o__TK10	f__TK10	g__TK10	s__uncultured_Chloroflexus
ASV_180	d__Bacteria	p__Actinobacteria	c__Actinobacteria	o__Streptomycetales	f__Streptomycetaceae	g__Streptomyces	s__unclassified_Streptomyces
ASV_118	d__Bacteria	p__Cyanobacteria	c__Oxyphotobacteria	o__Chloroplast	f__Chloroplast	g__Chloroplast	s__unclassified_Chloroplast
ASV_91	d__Bacteria	p__Actinobacteria	c__Actinobacteria	o__Frankiales	f__uncultured	g__uncultured	s__unclassified_uncultured
ASV_298	d__Bacteria	p__Actinobacteria	c__Thermoleophilia	o__Solirubrobacterales	f__67-14	g__67-14	s__uncultured_Rubrobacteria
ASV_87	d__Bacteria	p__Actinobacteria	c__Rubrobacteria	o__Rubrobacterales	f__Rubrobacteriaceae	g__Rubrobacter	s__unclassified_Rubrobacter
ASV_83	d__Bacteria	p__Actinobacteria	c__Thermoleophilia	o__Gaiellales	f__uncultured	g__uncultured	s__unclassified_uncultured
ASV_166	d__Bacteria	p__Actinobacteria	c__Thermoleophilia	o__Solirubrobacterales	f__67-14	g__67-14	s__uncultured_Rubrobacteria
ASV_85	d__Bacteria	p__Actinobacteria	c__Thermoleophilia	o__Solirubrobacterales	f__67-14	g__67-14	s__uncultured_bacterium
ASV_119	d__Bacteria	p__Actinobacteria	c__Actinobacteria	o__Micromonosporales	f__Micromonosporaceae	g__unclassified_Micromonosporaceae	s__unclassified_Micromonosporaceae
ASV_194	d__Bacteria	p__Actinobacteria	c__Thermoleophilia	o__Solirubrobacterales	f__67-14	g__67-14	s__unclassified_67-14
ASV_133	d__Bacteria	p__Actinobacteria	c__Actinobacteria	o__Pseudonocardiales	f__Pseudonocardiaceae	g__Lechevalieria	s__unclassified_Lechevalieria
ASV_42	d__Bacteria	p__Actinobacteria	c__Actinobacteria	o__Pseudonocardiales	f__Pseudonocardiaceae	g__unclassified_Pseudonocardiaceae	s__unclassified_Pseudonocardiaceae
ASV_35	d__Bacteria	p__Chloroflexi	c__Chloroflexia	o__Thermomicrobiales	f__JG30-KF-CM45	g__JG30-KF-CM45	s__unclassified_JG30-KF-CM45
ASV_113	d__Bacteria	p__Actinobacteria	c__Thermoleophilia	o__Gaiellales	f__Gaiellaceae	g__Gaiella	s__unclassified_Gaiella
ASV_69	d__Bacteria	p__Actinobacteria	c__Thermoleophilia	o__Gaiellales	f__uncultured	g__uncultured	s__unclassified_uncultured
ASV_6	d__Bacteria	p__Actinobacteria	c__Actinobacteria	o__Pseudonocardiales	f__Pseudonocardiaceae	g__Lechevalieria	s__unclassified_Lechevalieria
FH-specific depleted bacteria (222)
ASV_513	d__Bacteria	p__Actinobacteria	c__Thermoleophilia	o__Gaiellales	f__Gaiellaceae	g__Gaiella	s__unclassified_Gaiella
ASV_749	d__Bacteria	p__Actinobacteria	c__Thermoleophilia	o__Solirubrobacterales	f__67-14	g__67-14	s__unclassified_67-14
ASV_112	d__Bacteria	p__Gemmatimonadetes	c__Gemmatimonadetes	o__Gemmatimonadales	f__Gemmatimonadaceae	g__uncultured	s__Gemmatimonadetes_bacterium
ASV_328	d__Bacteria	p__Proteobacteria	c__Gammaproteobacteria	o__Xanthomonadales	f__Xanthomonadaceae	g__Lysobacter	s__metagenome
ASV_1124	d__Bacteria	p__Proteobacteria	c__Gammaproteobacteria	o__Betaproteobacteriales	f__TRA3-20	g__TRA3-20	s__unclassified_TRA3-20
ASV_873	d__Bacteria	p__Actinobacteria	c__Actinobacteria	o__Pseudonocardiales	f__Pseudonocardiaceae	g__Pseudonocardia	s__unclassified_Pseudonocardia
ASV_195	d__Bacteria	p__Actinobacteria	c__Actinobacteria	o__Micrococcales	f__Micrococcaceae	g__unclassified_Micrococcaceae	s__unclassified_Micrococcaceae
ASV_268	d__Bacteria	p__Proteobacteria	c__Deltaproteobacteria	o__Myxococcales	f__bacteriap25	g__bacteriap25	s__unclassified_bacteriap25
ASV_628	d__Bacteria	p__Actinobacteria	c__Actinobacteria	o__Micrococcales	f__Micrococcaceae	g__Paenarthrobacter	s__unclassified_Paenarthrobacter
ASV_123	d__Bacteria	p__Actinobacteria	c__Actinobacteria	o__Micromonosporales	f__Micromonosporaceae	g__Micromonospora	s__unclassified_Micromonospora
ASV_1514	d__Bacteria	p__Actinobacteria	c__Actinobacteria	o__Propionibacteriales	f__Nocardioidaceae	g__Nocardioides	s__unclassified_Nocardioides
ASV_665	d__Bacteria	p__Acidobacteria	c__Blastocatellia_(Subgroup_4)	o__Pyrinomonadales	f__Pyrinomonadaceae	g__RB41	s__uncultured_Acidobacteriaceae
ASV_1636	d__Bacteria	p__Planctomycetes	c__OM190	o__OM190	f__OM190	g__OM190	s__uncultured_bacterium
ASV_823	d__Bacteria	p__Actinobacteria	c__Thermoleophilia	o__Gaiellales	f__uncultured	g__uncultured	s__uncultured_Rubrobacteria
ASV_774	d__Bacteria	p__Bacteroidetes	c__Ignavibacteria	o__OPB56	f__OPB56	g__OPB56	s__uncultured_Chlorobiales
ASV_1075	d__Bacteria	p__Proteobacteria	c__Alphaproteobacteria	o__Acetobacterales	f__Acetobacteraceae	g__Craurococcus	s__uncultured_bacterium
ASV_1542	d__Bacteria	p__Acidobacteria	c__Subgroup_6	o__Subgroup_6	f__Subgroup_6	g__Subgroup_6	s__unclassified_Subgroup_6
ASV_681	d__Bacteria	p__Chloroflexi	c__Chloroflexia	o__Chloroflexales	f__Roseiflexaceae	g__uncultured	s__uncultured_bacterium
ASV_1438	d__Bacteria	p__Acidobacteria	c__Blastocatellia_(Subgroup_4)	o__Pyrinomonadales	f__Pyrinomonadaceae	g__RB41	s__unclassified_RB41
ASV_128	d__Bacteria	p__Proteobacteria	c__Alphaproteobacteria	o__Sphingomonadales	f__Sphingomonadaceae	g__Sphingomonas	s__unclassified_Sphingomonas
ASV_716	d__Bacteria	p__Actinobacteria	c__Actinobacteria	o__Propionibacteriales	f__Nocardioidaceae	g__Nocardioides	s__unclassified_Nocardioides
ASV_285	d__Bacteria	p__Rokubacteria	c__NC10	o__Rokubacteriales	f__Rokubacteriales	g__Rokubacteriales	s__uncultured_bacterium
ASV_358	d__Bacteria	p__Proteobacteria	c__Alphaproteobacteria	o__Sphingomonadales	f__Sphingomonadaceae	g__Sphingomonas	s__unclassified_Sphingomonas
ASV_658	d__Bacteria	p__Actinobacteria	c__Thermoleophilia	o__Solirubrobacterales	f__Solirubrobacteraceae	g__Solirubrobacter	s__uncultured_bacterium
ASV_288	d__Bacteria	p__Actinobacteria	c__Actinobacteria	o__Propionibacteriales	f__Nocardioidaceae	g__Nocardioides	s__unclassified_Nocardioides
ASV_2349	d__Bacteria	p__Proteobacteria	c__Alphaproteobacteria	o__Rhizobiales	f__Devosiaceae	g__Devosia	s__unclassified_Devosia
ASV_452	d__Bacteria	p__Proteobacteria	c__Deltaproteobacteria	o__Myxococcales	f__bacteriap25	g__bacteriap25	s__uncultured_Desulfuromonadales
ASV_1228	d__Bacteria	p__Proteobacteria	c__Gammaproteobacteria	o__Xanthomonadales	f__Xanthomonadaceae	g__Arenimonas	s__uncultured_Lysobacter
ASV_284	d__Bacteria	p__Proteobacteria	c__Gammaproteobacteria	o__Xanthomonadales	f__Xanthomonadaceae	g__Lysobacter	s__uncultured_Thermomonas
ASV_605	d__Bacteria	p__Nitrospirae	c__Nitrospira	o__Nitrospirales	f__Nitrospiraceae	g__Nitrospira	s__unclassified_Nitrospira
ASV_1714	d__Bacteria	p__Actinobacteria	c__Thermoleophilia	o__Gaiellales	f__Gaiellaceae	g__Gaiella	s__unclassified_Gaiella
ASV_556	d__Bacteria	p__Actinobacteria	c__Acidimicrobiia	o__Actinomarinales	f__uncultured	g__uncultured	s__uncultured_bacterium
ASV_667	d__Bacteria	p__Proteobacteria	c__Alphaproteobacteria	o__Rhizobiales	f__Xanthobacteraceae	g__uncultured	s__unclassified_uncultured
ASV_788	d__Bacteria	p__Actinobacteria	c__Actinobacteria	o__Streptomycetales	f__Streptomycetaceae	g__Streptomyces	s__unclassified_Streptomyces
ASV_606	d__Bacteria	p__Actinobacteria	c__Actinobacteria	o__Corynebacteriales	f__Mycobacteriaceae	g__Mycobacterium	s__unclassified_Mycobacterium
ASV_958	d__Bacteria	p__Actinobacteria	c__Thermoleophilia	o__Gaiellales	f__uncultured	g__uncultured	s__uncultured_bacterium
ASV_976	d__Bacteria	p__Proteobacteria	c__Deltaproteobacteria	o__Myxococcales	f__Phaselicystidaceae	g__Phaselicystis	s__uncultured_Sorangiineae
ASV_744	d__Bacteria	p__Actinobacteria	c__Actinobacteria	o__Micromonosporales	f__Micromonosporaceae	g__unclassified_Micromonosporaceae	s__unclassified_Micromonosporaceae
ASV_988	d__Bacteria	p__Proteobacteria	c__Gammaproteobacteria	o__Betaproteobacteriales	f__Burkholderiaceae	g__Rhizobacter	s__unclassified_Rhizobacter
ASV_587	d__Bacteria	p__Proteobacteria	c__Deltaproteobacteria	o__Myxococcales	f__Sandaracinaceae	g__uncultured	s__metagenome
ASV_924	d__Bacteria	p__Verrucomicrobia	c__Verrucomicrobiae	o__Verrucomicrobiales	f__Rubritaleaceae	g__Luteolibacter	s__unclassified_Luteolibacter
ASV_783	d__Bacteria	p__Proteobacteria	c__Deltaproteobacteria	o__Myxococcales	f__bacteriap25	g__bacteriap25	s__unclassified_bacteriap25
ASV_990	d__Bacteria	p__Proteobacteria	c__Deltaproteobacteria	o__Myxococcales	f__bacteriap25	g__bacteriap25	s__unclassified_bacteriap25
ASV_861	d__Bacteria	p__Acidobacteria	c__Subgroup_6	o__Subgroup_6	f__Subgroup_6	g__Subgroup_6	s__unclassified_Subgroup_6
ASV_705	d__Bacteria	p__Actinobacteria	c__Thermoleophilia	o__Gaiellales	f__unclassified_Gaiellales	g__unclassified_Gaiellales	s__unclassified_Gaiellales
ASV_501	d__Bacteria	p__Actinobacteria	c__Nitriliruptoria	o__Euzebyales	f__Euzebyaceae	g__uncultured	s__uncultured_bacterium
ASV_444	d__Bacteria	p__Acidobacteria	c__Subgroup_17	o__Subgroup_17	f__Subgroup_17	g__Subgroup_17	s__unclassified_Subgroup_17
ASV_385	d__Bacteria	p__Acidobacteria	c__Acidobacteriia	o__Solibacterales	f__Solibacteraceae_(Subgroup_3)	g__Bryobacter	s__uncultured_bacterium
ASV_1487	d__Bacteria	p__Actinobacteria	c__Actinobacteria	o__Pseudonocardiales	f__Pseudonocardiaceae	g__Pseudonocardia	s__unclassified_Pseudonocardia
ASV_1145	d__Bacteria	p__Acidobacteria	c__Subgroup_6	o__Subgroup_6	f__Subgroup_6	g__Subgroup_6	s__uncultured_Acidobacteria
ASV_1513	d__Bacteria	p__Bacteroidetes	c__Bacteroidia	o__Cytophagales	f__Microscillaceae	g__Ohtaekwangia	s__uncultured_bacterium
ASV_1416	d__Bacteria	p__Actinobacteria	c__Actinobacteria	o__Frankiales	f__Geodermatophilaceae	g__Geodermatophilus	s__unclassified_Geodermatophilus
ASV_2017	d__Bacteria	p__Actinobacteria	c__Thermoleophilia	o__Solirubrobacterales	f__Solirubrobacteraceae	g__Solirubrobacter	s__unclassified_Solirubrobacter
ASV_3072	d__Bacteria	p__Actinobacteria	c__MB-A2-108	o__MB-A2-108	f__MB-A2-108	g__MB-A2-108	s__uncultured_bacterium
ASV_489	d__Bacteria	p__Proteobacteria	c__Alphaproteobacteria	o__Acetobacterales	f__Acetobacteraceae	g__Roseomonas	s__unclassified_Roseomonas
ASV_745	d__Bacteria	p__Proteobacteria	c__Alphaproteobacteria	o__Rhodobacterales	f__Rhodobacteraceae	g__Rubellimicrobium	s__uncultured_bacterium
ASV_2693	d__Bacteria	p__Verrucomicrobia	c__Verrucomicrobiae	o__Pedosphaerales	f__Pedosphaeraceae	g__Pedosphaeraceae	s__uncultured_subdivision
ASV_608	d__Bacteria	p__Gemmatimonadetes	c__Gemmatimonadetes	o__Gemmatimonadales	f__Gemmatimonadaceae	g__uncultured	s__uncultured_alpha
ASV_1132	d__Bacteria	p__Acidobacteria	c__Subgroup_6	o__Subgroup_6	f__Subgroup_6	g__Subgroup_6	s__unclassified_Subgroup_6
ASV_693	d__Bacteria	p__Bacteroidetes	c__Bacteroidia	o__Cytophagales	f__Microscillaceae	g__Chryseolinea	s__uncultured_bacterium
ASV_1261	d__Bacteria	p__Proteobacteria	c__Gammaproteobacteria	o__Betaproteobacteriales	f__uncultured	g__uncultured	s__uncultured_bacterium
ASV_1407	d__Bacteria	p__Proteobacteria	c__Alphaproteobacteria	o__Dongiales	f__Dongiaceae	g__Dongia	s__unclassified_Dongia
ASV_2391	d__Bacteria	p__Cyanobacteria	c__Oxyphotobacteria	o__Nostocales	f__uncultured	g__uncultured	s__uncultured_cyanobacterium
ASV_1295	d__Bacteria	p__Actinobacteria	c__Actinobacteria	o__Propionibacteriales	f__Nocardioidaceae	g__Nocardioides	s__unclassified_Nocardioides
ASV_624	d__Bacteria	p__Proteobacteria	c__Gammaproteobacteria	o__Cellvibrionales	f__Cellvibrionaceae	g__Cellvibrio	s__unclassified_Cellvibrio
ASV_1174	d__Bacteria	p__Actinobacteria	c__Acidimicrobiia	o__Microtrichales	f__Ilumatobacteraceae	g__uncultured	s__uncultured_actinobacterium
ASV_833	d__Bacteria	p__Actinobacteria	c__Actinobacteria	o__Frankiales	f__Geodermatophilaceae	g__Blastococcus	s__unclassified_Blastococcus
ASV_859	d__Bacteria	p__Proteobacteria	c__Alphaproteobacteria	o__Sphingomonadales	f__Sphingomonadaceae	g__Ellin6055	s__unclassified_Ellin6055
ASV_1149	d__Bacteria	p__Firmicutes	c__Bacilli	o__Bacillales	f__Planococcaceae	g__Sporosarcina	s__unclassified_Sporosarcina
ASV_1163	d__Bacteria	p__Actinobacteria	c__Thermoleophilia	o__Solirubrobacterales	f__Solirubrobacteraceae	g__Parviterribacter	s__uncultured_bacterium
ASV_2142	d__Bacteria	p__Proteobacteria	c__Gammaproteobacteria	o__Steroidobacterales	f__Steroidobacteraceae	g__Steroidobacter	s__unclassified_Steroidobacter
ASV_672	d__Bacteria	p__Actinobacteria	c__Thermoleophilia	o__Solirubrobacterales	f__67-14	g__67-14	s__uncultured_bacterium
ASV_276	d__Bacteria	p__Chloroflexi	c__KD4-96	o__KD4-96	f__KD4-96	g__KD4-96	s__unclassified_KD4-96
ASV_1342	d__Bacteria	p__Actinobacteria	c__Actinobacteria	o__Catenulisporales	f__Actinospicaceae	g__Actinospica	s__unclassified_Actinospica
ASV_2409	d__Bacteria	p__Actinobacteria	c__Actinobacteria	o__Frankiales	f__Sporichthyaceae	g__Sporichthya	s__metagenome
ASV_972	d__Bacteria	p__Actinobacteria	c__Thermoleophilia	o__Gaiellales	f__uncultured	g__uncultured	s__unclassified_uncultured
ASV_327	d__Bacteria	p__Chloroflexi	c__KD4-96	o__KD4-96	f__KD4-96	g__KD4-96	s__unclassified_KD4-96
ASV_367	d__Bacteria	p__Gemmatimonadetes	c__Gemmatimonadetes	o__Gemmatimonadales	f__Gemmatimonadaceae	g__uncultured	s__uncultured_Gemmatimonadales
ASV_725	d__Bacteria	p__Actinobacteria	c__Thermoleophilia	o__Gaiellales	f__Gaiellaceae	g__Gaiella	s__uncultured_actinobacterium
ASV_2445	d__Bacteria	p__Firmicutes	c__Bacilli	o__Bacillales	f__Planococcaceae	g__Sporosarcina	s__unclassified_Sporosarcina
ASV_737	d__Bacteria	p__Actinobacteria	c__Actinobacteria	o__Micrococcales	f__Intrasporangiaceae	g__Phycicoccus	s__unclassified_Phycicoccus
ASV_881	d__Bacteria	p__Actinobacteria	c__Thermoleophilia	o__Solirubrobacterales	f__Solirubrobacteraceae	g__uncultured	s__metagenome
ASV_2153	d__Bacteria	p__Proteobacteria	c__Alphaproteobacteria	o__Reyranellales	f__Reyranellaceae	g__Reyranella	s__unclassified_Reyranella
ASV_1749	d__Bacteria	p__Proteobacteria	c__Deltaproteobacteria	o__Myxococcales	f__unclassified_Myxococcales	g__unclassified_Myxococcales	s__unclassified_Myxococcales
ASV_1277	d__Bacteria	p__Proteobacteria	c__Gammaproteobacteria	o__Betaproteobacteriales	f__Burkholderiaceae	g__unclassified_Burkholderiaceae	s__unclassified_Burkholderiaceae
ASV_432	d__Bacteria	p__Proteobacteria	c__Deltaproteobacteria	o__Myxococcales	f__unclassified_Myxococcales	g__unclassified_Myxococcales	s__unclassified_Myxococcales
ASV_600	d__Bacteria	p__Actinobacteria	c__Thermoleophilia	o__Gaiellales	f__uncultured	g__uncultured	s__unclassified_uncultured
ASV_1515	d__Bacteria	p__Actinobacteria	c__Thermoleophilia	o__Gaiellales	f__Gaiellaceae	g__Gaiella	s__unclassified_Gaiella
ASV_2645	d__Bacteria	p__Actinobacteria	c__Thermoleophilia	o__Gaiellales	f__unclassified_Gaiellales	g__unclassified_Gaiellales	s__unclassified_Gaiellales
ASV_505	d__Bacteria	p__Actinobacteria	c__Actinobacteria	o__Frankiales	f__Sporichthyaceae	g__uncultured	s__uncultured_bacterium
ASV_912	d__Bacteria	p__Gemmatimonadetes	c__Gemmatimonadetes	o__Gemmatimonadales	f__Gemmatimonadaceae	g__uncultured	s__uncultured_Gemmatimonadetes
ASV_1313	d__Bacteria	p__Proteobacteria	c__Gammaproteobacteria	o__Steroidobacterales	f__Steroidobacteraceae	g__Steroidobacter	s__unclassified_Steroidobacter
ASV_2066	d__Bacteria	p__Actinobacteria	c__Thermoleophilia	o__Gaiellales	f__uncultured	g__uncultured	s__uncultured_bacterium
ASV_1876	d__Bacteria	p__Proteobacteria	c__Gammaproteobacteria	o__Enterobacteriales	f__Enterobacteriaceae	g__unclassified_Enterobacteriaceae	s__unclassified_Enterobacteriaceae
ASV_437	d__Bacteria	p__Actinobacteria	c__Actinobacteria	o__Micrococcales	f__Microbacteriaceae	g__Agromyces	s__unclassified_Agromyces
ASV_3028	d__Bacteria	p__Bacteroidetes	c__Bacteroidia	o__Cytophagales	f__Microscillaceae	g__Ohtaekwangia	s__uncultured_bacterium
ASV_2699	d__Bacteria	p__Actinobacteria	c__Thermoleophilia	o__Gaiellales	f__uncultured	g__uncultured	s__uncultured_bacterium
ASV_1860	d__Bacteria	p__Proteobacteria	c__Gammaproteobacteria	o__Cellvibrionales	f__Cellvibrionaceae	g__Cellvibrio	s__unclassified_Cellvibrio
ASV_1757	d__Bacteria	p__Bacteroidetes	c__Bacteroidia	o__Chitinophagales	f__Chitinophagaceae	g__UTBCD1	s__uncultured_bacterium
ASV_2266	d__Bacteria	p__Proteobacteria	c__Alphaproteobacteria	o__Sphingomonadales	f__Sphingomonadaceae	g__Sphingomonas	s__unclassified_Sphingomonas
ASV_2673	d__Bacteria	p__Acidobacteria	c__Subgroup_6	o__Subgroup_6	f__Subgroup_6	g__Subgroup_6	s__uncultured_Acidobacteriaceae
ASV_2986	d__Bacteria	p__Actinobacteria	c__Rubrobacteria	o__Rubrobacterales	f__Rubrobacteriaceae	g__Rubrobacter	s__uncultured_Rubrobacter
ASV_1595	d__Bacteria	p__Actinobacteria	c__Thermoleophilia	o__Solirubrobacterales	f__67-14	g__67-14	s__unclassified_67-14
ASV_807	d__Bacteria	p__Chloroflexi	c__Chloroflexia	o__Thermomicrobiales	f__JG30-KF-CM45	g__JG30-KF-CM45	s__uncultured_bacterium
ASV_191	d__Bacteria	p__Actinobacteria	c__Acidimicrobiia	o__Microtrichales	f__Iamiaceae	g__Iamia	s__uncultured_bacterium
ASV_2252	d__Bacteria	p__Actinobacteria	c__Thermoleophilia	o__Solirubrobacterales	f__67-14	g__67-14	s__uncultured_bacterium
ASV_3104	d__Bacteria	p__Proteobacteria	c__Gammaproteobacteria	o__Enterobacteriales	f__Enterobacteriaceae	g__Pantoea	s__unclassified_Pantoea
ASV_557	d__Bacteria	p__Actinobacteria	c__Actinobacteria	o__Micromonosporales	f__Micromonosporaceae	g__Actinoplanes	s__Actinoplanes_utahensis
ASV_2101	d__Bacteria	p__Proteobacteria	c__Gammaproteobacteria	o__Betaproteobacteriales	f__Burkholderiaceae	g__Ramlibacter	s__unclassified_Ramlibacter
ASV_2773	d__Bacteria	p__Proteobacteria	c__Deltaproteobacteria	o__Myxococcales	f__Haliangiaceae	g__Haliangium	s__unclassified_Haliangium
ASV_2580	d__Bacteria	p__Actinobacteria	c__Thermoleophilia	o__Solirubrobacterales	f__67-14	g__67-14	s__unclassified_67-14
ASV_2350	d__Bacteria	p__Gemmatimonadetes	c__Longimicrobia	o__Longimicrobiales	f__Longimicrobiaceae	g__Longimicrobiaceae	s__uncultured_bacterium
ASV_2471	d__Bacteria	p__Actinobacteria	c__Actinobacteria	o__Pseudonocardiales	f__Pseudonocardiaceae	g__Umezawaea	s__Umezawaea_tangerina
ASV_2367	d__Bacteria	p__Proteobacteria	c__Alphaproteobacteria	o__Rhizobiales	f__D05-2	g__D05-2	s__Rhizobiales_bacterium
ASV_2472	d__Bacteria	p__Actinobacteria	c__Actinobacteria	o__Pseudonocardiales	f__Pseudonocardiaceae	g__Amycolatopsis	s__unclassified_Amycolatopsis
ASV_2887	d__Bacteria	p__Bacteroidetes	c__Bacteroidia	o__Chitinophagales	f__Chitinophagaceae	g__Terrimonas	s__unclassified_Terrimonas
ASV_1877	d__Bacteria	p__Actinobacteria	c__Thermoleophilia	o__Solirubrobacterales	f__Solirubrobacteraceae	g__Solirubrobacter	s__unclassified_Solirubrobacter
ASV_2018	d__Bacteria	p__Cyanobacteria	c__Oxyphotobacteria	o__Chloroplast	f__Chloroplast	g__Chloroplast	s__unclassified_Chloroplast
ASV_1982	d__Bacteria	p__Acidobacteria	c__Subgroup_6	o__Subgroup_6	f__Subgroup_6	g__Subgroup_6	s__unclassified_Subgroup_6
ASV_1270	d__Bacteria	p__Actinobacteria	c__Actinobacteria	o__Micrococcales	f__Intrasporangiaceae	g__Intrasporangium	s__unclassified_Intrasporangium
ASV_696	d__Bacteria	p__Proteobacteria	c__Alphaproteobacteria	o__Rhizobiales	f__Xanthobacteraceae	g__Nitrobacter	s__unclassified_Nitrobacter
ASV_2331	d__Bacteria	p__Actinobacteria	c__Thermoleophilia	o__Solirubrobacterales	f__Solirubrobacteraceae	g__Solirubrobacter	s__uncultured_bacterium
ASV_3143	d__Bacteria	p__Acidobacteria	c__Subgroup_6	o__Subgroup_6	f__Subgroup_6	g__Subgroup_6	s__unclassified_Subgroup_6
ASV_3316	d__Bacteria	p__Actinobacteria	c__Thermoleophilia	o__Solirubrobacterales	f__Solirubrobacteraceae	g__Conexibacter	s__uncultured_bacterium
ASV_1826	d__Bacteria	p__Gemmatimonadetes	c__Gemmatimonadetes	o__Gemmatimonadales	f__Gemmatimonadaceae	g__uncultured	s__uncultured_Gemmatimonas
ASV_2599	d__Bacteria	p__Actinobacteria	c__Actinobacteria	o__Propionibacteriales	f__Nocardioidaceae	g__Nocardioides	s__unclassified_Nocardioides
ASV_748	d__Bacteria	p__Actinobacteria	c__Actinobacteria	o__Corynebacteriales	f__Mycobacteriaceae	g__Mycobacterium	s__unclassified_Mycobacterium
ASV_1266	d__Bacteria	p__Bacteroidetes	c__Bacteroidia	o__Cytophagales	f__Hymenobacteraceae	g__Adhaeribacter	s__unclassified_Adhaeribacter
ASV_1382	d__Bacteria	p__Actinobacteria	c__Thermoleophilia	o__Solirubrobacterales	f__67-14	g__67-14	s__uncultured_bacterium
ASV_3037	d__Bacteria	p__Gemmatimonadetes	c__Longimicrobia	o__Longimicrobiales	f__Longimicrobiaceae	g__Longimicrobiaceae	s__uncultured_bacterium
ASV_1594	d__Bacteria	p__Proteobacteria	c__Gammaproteobacteria	o__Gammaproteobacteria_Incertae_Sedis	f__Unknown_Family	g__Acidibacter	s__unclassified_Acidibacter
ASV_1966	d__Bacteria	p__Acidobacteria	c__Holophagae	o__Subgroup_7	f__Subgroup_7	g__Subgroup_7	s__unclassified_Subgroup_7
ASV_2752	d__Bacteria	p__Proteobacteria	c__Gammaproteobacteria	o__Betaproteobacteriales	f__Burkholderiaceae	g__Ramlibacter	s__unclassified_Ramlibacter
ASV_1716	d__Bacteria	p__Acidobacteria	c__Subgroup_6	o__Subgroup_6	f__Subgroup_6	g__Subgroup_6	s__unclassified_Subgroup_6
ASV_2155	d__Bacteria	p__Acidobacteria	c__Subgroup_6	o__Subgroup_6	f__Subgroup_6	g__Subgroup_6	s__unclassified_Subgroup_6
ASV_1609	d__Bacteria	p__Acidobacteria	c__Subgroup_6	o__Subgroup_6	f__Subgroup_6	g__Subgroup_6	s__unclassified_Subgroup_6
ASV_2204	d__Bacteria	p__Proteobacteria	c__Gammaproteobacteria	o__Betaproteobacteriales	f__Burkholderiaceae	g__Limnobacter	s__unclassified_Limnobacter
ASV_2174	d__Bacteria	p__Actinobacteria	c__Thermoleophilia	o__Solirubrobacterales	f__Solirubrobacteraceae	g__Solirubrobacter	s__metagenome
ASV_3029	d__Bacteria	p__Proteobacteria	c__Gammaproteobacteria	o__Enterobacteriales	f__Enterobacteriaceae	g__Pantoea	s__unclassified_Pantoea
ASV_2410	d__Bacteria	p__Actinobacteria	c__Thermoleophilia	o__Gaiellales	f__Gaiellaceae	g__Gaiella	s__unclassified_Gaiella
ASV_1259	d__Bacteria	p__Proteobacteria	c__Deltaproteobacteria	o__Myxococcales	f__bacteriap25	g__bacteriap25	s__metagenome
ASV_2001	d__Bacteria	p__Actinobacteria	c__Actinobacteria	o__Micromonosporales	f__Micromonosporaceae	g__Luedemannella	s__uncultured_bacterium
ASV_1412	d__Bacteria	p__Proteobacteria	c__Gammaproteobacteria	o__Betaproteobacteriales	f__Burkholderiaceae	g__Massilia	s__unclassified_Massilia
ASV_3194	d__Bacteria	p__Proteobacteria	c__Alphaproteobacteria	o__Rhizobiales	f__Devosiaceae	g__Devosiaceae	s__uncultured_bacterium
ASV_2330	d__Bacteria	p__Chloroflexi	c__KD4-96	o__KD4-96	f__KD4-96	g__KD4-96	s__unclassified_KD4-96
ASV_2804	d__Bacteria	p__Cyanobacteria	c__Oxyphotobacteria	o__Oxyphotobacteria_Incertae_Sedis	f__Unknown_Family	g__Leptolyngbya_ANT.L52.2	s__unclassified_Leptolyngbya_ANT.L52.2
ASV_2473	d__Bacteria	p__Actinobacteria	c__Actinobacteria	o__Propionibacteriales	f__Nocardioidaceae	g__Marmoricola	s__unclassified_Marmoricola
ASV_1926	d__Bacteria	p__Proteobacteria	c__Deltaproteobacteria	o__Myxococcales	f__Haliangiaceae	g__Haliangium	s__unclassified_Haliangium
ASV_3496	d__Bacteria	p__Planctomycetes	c__Planctomycetacia	o__Gemmatales	f__Gemmataceae	g__uncultured	s__unclassified_uncultured
ASV_880	d__Bacteria	p__Actinobacteria	c__Actinobacteria	o__Micrococcales	f__Micrococcaceae	g__Arthrobacter	s__unclassified_Arthrobacter
ASV_3448	d__Bacteria	p__Bacteroidetes	c__Bacteroidia	o__Sphingobacteriales	f__Sphingobacteriaceae	g__Pedobacter	s__unclassified_Pedobacter
ASV_3262	d__Bacteria	p__Proteobacteria	c__Alphaproteobacteria	o__Rhizobiales	f__Xanthobacteraceae	g__unclassified_Xanthobacteraceae	s__unclassified_Xanthobacteraceae
ASV_3199	d__Bacteria	p__Chloroflexi	c__TK10	o__TK10	f__TK10	g__TK10	s__uncultured_bacterium
ASV_2025	d__Bacteria	p__Gemmatimonadetes	c__Gemmatimonadetes	o__Gemmatimonadales	f__Gemmatimonadaceae	g__Gemmatirosa	s__uncultured_bacterium
ASV_1607	d__Bacteria	p__Actinobacteria	c__Thermoleophilia	o__Solirubrobacterales	f__Solirubrobacteraceae	g__Solirubrobacter	s__unclassified_Solirubrobacter
ASV_3695	d__Bacteria	p__Acidobacteria	c__Subgroup_6	o__Subgroup_6	f__Subgroup_6	g__Subgroup_6	s__unclassified_Subgroup_6
ASV_3197	d__Bacteria	p__Gemmatimonadetes	c__Longimicrobia	o__Longimicrobiales	f__Longimicrobiaceae	g__Longimicrobiaceae	s__unclassified_Longimicrobiaceae
ASV_3798	d__Bacteria	p__Acidobacteria	c__Subgroup_17	o__Subgroup_17	f__Subgroup_17	g__Subgroup_17	s__uncultured_Acidobacteria
ASV_2115	d__Bacteria	p__Acidobacteria	c__Subgroup_6	o__Subgroup_6	f__Subgroup_6	g__Subgroup_6	s__uncultured_Acidobacteriaceae
ASV_2267	d__Bacteria	p__Actinobacteria	c__Actinobacteria	o__Propionibacteriales	f__Nocardioidaceae	g__Nocardioides	s__unclassified_Nocardioides
ASV_1108	d__Bacteria	p__Gemmatimonadetes	c__Gemmatimonadetes	o__Gemmatimonadales	f__Gemmatimonadaceae	g__Gemmatirosa	s__uncultured_bacterium
ASV_2948	d__Bacteria	p__Actinobacteria	c__Thermoleophilia	o__Solirubrobacterales	f__Solirubrobacteraceae	g__Parviterribacter	s__uncultured_bacterium
ASV_1074	d__Bacteria	p__Verrucomicrobia	c__Verrucomicrobiae	o__Verrucomicrobiales	f__Rubritaleaceae	g__Luteolibacter	s__Verrucomicrobium_sp.
ASV_3309	d__Bacteria	p__Chloroflexi	c__Chloroflexia	o__Chloroflexales	f__Roseiflexaceae	g__uncultured	s__uncultured_bacterium
ASV_1227	d__Bacteria	p__Chloroflexi	c__Anaerolineae	o__Ardenticatenales	f__uncultured	g__uncultured	s__uncultured_Litorilinea
ASV_2316	d__Bacteria	p__Proteobacteria	c__Gammaproteobacteria	o__Betaproteobacteriales	f__SC-I-84	g__SC-I-84	s__uncultured_Burkholderiales
ASV_3694	d__Bacteria	p__Gemmatimonadetes	c__Gemmatimonadetes	o__Gemmatimonadales	f__Gemmatimonadaceae	g__unclassified_Gemmatimonadaceae	s__unclassified_Gemmatimonadaceae
ASV_3735	d__Bacteria	p__Verrucomicrobia	c__Verrucomicrobiae	o__Verrucomicrobiales	f__Verrucomicrobiaceae	g__Roseimicrobium	s__Roseimicrobium_gellanilyticum
ASV_1891	d__Bacteria	p__Proteobacteria	c__Gammaproteobacteria	o__Betaproteobacteriales	f__Nitrosomonadaceae	g__MND1	s__unclassified_MND1
ASV_1121	d__Bacteria	p__Gemmatimonadetes	c__Longimicrobia	o__Longimicrobiales	f__Longimicrobiaceae	g__Longimicrobium	s__uncultured_bacterium
ASV_3070	d__Bacteria	p__Proteobacteria	c__Alphaproteobacteria	o__Rhizobiales	f__Devosiaceae	g__Devosia	s__unclassified_Devosia
ASV_1116	d__Bacteria	p__Acidobacteria	c__Blastocatellia_(Subgroup_4)	o__11-24	f__11-24	g__11-24	s__metagenome
ASV_2857	d__Bacteria	p__Firmicutes	c__Bacilli	o__Bacillales	f__Bacillaceae	g__Bacillus	s__unclassified_Bacillus
ASV_4173	d__Bacteria	p__Proteobacteria	c__Gammaproteobacteria	o__Diplorickettsiales	f__Diplorickettsiaceae	g__Aquicella	s__unclassified_Aquicella
ASV_1748	d__Bacteria	p__Acidobacteria	c__Subgroup_18	o__Subgroup_18	f__Subgroup_18	g__Subgroup_18	s__uncultured_bacterium
ASV_1991	d__Bacteria	p__Acidobacteria	c__Subgroup_6	o__Subgroup_6	f__Subgroup_6	g__Subgroup_6	s__unclassified_Subgroup_6
ASV_3640	d__Bacteria	p__Acidobacteria	c__Thermoanaerobaculia	o__Thermoanaerobaculales	f__Thermoanaerobaculaceae	g__Subgroup_10	s__Acidobacteria_bacterium
ASV_3696	d__Bacteria	p__Patescibacteria	c__Saccharimonadia	o__Saccharimonadales	f__Saccharimonadales	g__Saccharimonadales	s__unclassified_Saccharimonadales
ASV_3261	d__Bacteria	p__Actinobacteria	c__Actinobacteria	o__Corynebacteriales	f__Nocardiaceae	g__Rhodococcus	s__unclassified_Rhodococcus
ASV_2406	d__Bacteria	p__Acidobacteria	c__Blastocatellia_(Subgroup_4)	o__Pyrinomonadales	f__Pyrinomonadaceae	g__RB41	s__unclassified_RB41
ASV_3311	d__Bacteria	p__Actinobacteria	c__Actinobacteria	o__Micrococcales	f__Promicromonosporaceae	g__Cellulosimicrobium	s__unclassified_Cellulosimicrobium
ASV_1294	d__Bacteria	p__Proteobacteria	c__Alphaproteobacteria	o__Rhizobiales	f__Devosiaceae	g__Devosia	s__unclassified_Devosia
ASV_2215	d__Bacteria	p__Proteobacteria	c__Gammaproteobacteria	o__Steroidobacterales	f__Steroidobacteraceae	g__Steroidobacter	s__unclassified_Steroidobacter
ASV_2776	d__Bacteria	p__Actinobacteria	c__Thermoleophilia	o__Gaiellales	f__Gaiellaceae	g__Gaiella	s__unclassified_Gaiella
ASV_995	d__Bacteria	p__Acidobacteria	c__Subgroup_6	o__Subgroup_6	f__Subgroup_6	g__Subgroup_6	s__unclassified_Subgroup_6
ASV_2695	d__Bacteria	p__Proteobacteria	c__Deltaproteobacteria	o__Myxococcales	f__bacteriap25	g__bacteriap25	s__uncultured_Myxococcales
ASV_2082	d__Bacteria	p__Rokubacteria	c__NC10	o__Rokubacteriales	f__Rokubacteriales	g__Rokubacteriales	s__uncultured_bacterium
ASV_3269	d__Bacteria	p__Acidobacteria	c__Subgroup_6	o__Subgroup_6	f__Subgroup_6	g__Subgroup_6	s__unclassified_Subgroup_6

## Sheet: Table S3
Table S3. The enriched fungi under N90.
ID	Taxonomy
	Domain	Phylum	Class	Order	Family	Genus	Species
YQ1-specific enriched fungus (35)
ASV_1053	d__Fungi	p__Ascomycota	c__Sordariomycetes	o__Hypocreales	f__Bionectriaceae	g__Clonostachys	s__Clonostachys_rosea
ASV_1083	d__Fungi	p__Basidiomycota	c__Agaricomycetes	o__Cantharellales	f__Ceratobasidiaceae	g__Ceratobasidium	s__unclassified_Ceratobasidium
ASV_1123	d__Fungi	p__Ascomycota	c__Dothideomycetes	o__Pleosporales	f__unidentified	g__unidentified	s__unidentified
ASV_1146	d__Fungi	p__Ascomycota	c__Dothideomycetes	o__Pleosporales	f__Didymellaceae	g__unclassified_Didymellaceae	s__unclassified_Didymellaceae
ASV_1330	d__Fungi	p__Ascomycota	c__Dothideomycetes	o__Capnodiales	f__Mycosphaerellaceae	g__Mycosphaerella	s__Mycosphaerella_tassiana
ASV_1335	d__Fungi	p__Ascomycota	c__Eurotiomycetes	o__Eurotiales	f__Aspergillaceae	g__Penicillium	s__Penicillium_coprobium
ASV_1351	d__Fungi	p__Ascomycota	c__Dothideomycetes	o__Capnodiales	f__Mycosphaerellaceae	g__Mycosphaerella	s__Mycosphaerella_tassiana
ASV_1360	d__Fungi	p__Ascomycota	c__Sordariomycetes	o__Hypocreales	f__Stachybotryaceae	g__unclassified_Stachybotryaceae	s__unclassified_Stachybotryaceae
ASV_1372	d__Fungi	p__unclassified_Fungi	c__unclassified_Fungi	o__unclassified_Fungi	f__unclassified_Fungi	g__unclassified_Fungi	s__unclassified_Fungi
ASV_1409	d__Fungi	p__Ascomycota	c__Pezizomycetes	o__Pezizales	f__Ascobolaceae	g__unidentified	s__unidentified
ASV_1441	d__Fungi	p__Ascomycota	c__Sordariomycetes	o__Sordariales	f__Lasiosphaeriaceae	g__Immersiella	s__Immersiella_caudata
ASV_19	d__Fungi	p__Basidiomycota	c__Agaricomycetes	o__Agaricales	f__Psathyrellaceae	g__Coprinellus	s__Coprinellus_hiascens
ASV_193	d__Fungi	p__Basidiomycota	c__Agaricomycetes	o__Agaricales	f__Psathyrellaceae	g__Coprinellus	s__Coprinellus_radians
ASV_196	d__Fungi	p__Ascomycota	c__Dothideomycetes	o__Pleosporales	f__Lophiostomataceae	g__Biappendiculispora	s__Biappendiculispora_japonica
ASV_273	d__Fungi	p__Ascomycota	c__Dothideomycetes	o__Pleosporales	f__Coniothyriaceae	g__Coniothyrium	s__Coniothyrium_sidae
ASV_281	d__Fungi	p__Ascomycota	c__Sordariomycetes	o__Hypocreales	f__unclassified_Hypocreales	g__unclassified_Hypocreales	s__unclassified_Hypocreales
ASV_330	d__Fungi	p__Ascomycota	c__Dothideomycetes	o__Capnodiales	f__Mycosphaerellaceae	g__Mycosphaerella	s__Mycosphaerella_tassiana
ASV_350	d__Fungi	p__Basidiomycota	c__Tremellomycetes	o__Tremellales	f__Bulleribasidiaceae	g__Hannaella	s__Hannaella_sinensis
ASV_381	d__Fungi	p__Ascomycota	c__Dothideomycetes	o__Capnodiales	f__Mycosphaerellaceae	g__Passalora	s__unidentified
ASV_470	d__Fungi	p__Basidiomycota	c__Ustilaginomycetes	o__Ustilaginales	f__Ustilaginaceae	g__Moesziomyces	s__Moesziomyces_aphidis
ASV_545	d__Fungi	p__Ascomycota	c__unclassified_Ascomycota	o__unclassified_Ascomycota	f__unclassified_Ascomycota	g__unclassified_Ascomycota	s__unclassified_Ascomycota
ASV_559	d__Fungi	p__Ascomycota	c__Sordariomycetes	o__unclassified_Sordariomycetes	f__unclassified_Sordariomycetes	g__unclassified_Sordariomycetes	s__unclassified_Sordariomycetes
ASV_584	d__Fungi	p__Ascomycota	c__Eurotiomycetes	o__Eurotiales	f__Aspergillaceae	g__Penicillium	s__unclassified_Penicillium
ASV_589	d__Fungi	p__Ascomycota	c__Dothideomycetes	o__Pleosporales	f__Pleosporaceae	g__Exserohilum	s__Exserohilum_rostratum
ASV_662	d__Fungi	p__unidentified	c__unidentified	o__unidentified	f__unidentified	g__unidentified	s__unidentified
ASV_701	d__Fungi	p__Ascomycota	c__Dothideomycetes	o__Capnodiales	f__unclassified_Capnodiales	g__unclassified_Capnodiales	s__unclassified_Capnodiales
ASV_719	d__Fungi	p__Ascomycota	c__Dothideomycetes	o__Capnodiales	f__Cladosporiaceae	g__Cladosporium	s__unidentified
ASV_740	d__Fungi	p__Ascomycota	c__Sordariomycetes	o__Hypocreales	f__Hypocreales_fam_Incertae_sedis	g__Fusariella	s__unidentified
ASV_752	d__Fungi	p__Ascomycota	c__Sordariomycetes	o__unclassified_Sordariomycetes	f__unclassified_Sordariomycetes	g__unclassified_Sordariomycetes	s__unclassified_Sordariomycetes
ASV_755	d__Fungi	p__Ascomycota	c__Dothideomycetes	o__Pleosporales	f__Phaeosphaeriaceae	g__Neosetophoma	s__Neosetophoma_samararum
ASV_869	d__Fungi	p__Ascomycota	c__Sordariomycetes	o__Hypocreales	f__Nectriaceae	g__Fusarium	s__unclassified_Fusarium
ASV_894	d__Fungi	p__unidentified	c__unidentified	o__unidentified	f__unidentified	g__unidentified	s__unidentified
ASV_906	d__Fungi	p__Ascomycota	c__unclassified_Ascomycota	o__unclassified_Ascomycota	f__unclassified_Ascomycota	g__unclassified_Ascomycota	s__unclassified_Ascomycota
ASV_914	d__Fungi	p__Basidiomycota	c__Agaricomycetes	o__Agaricales	f__Psathyrellaceae	g__Psathyrella	s__unclassified_Psathyrella
ASV_952	d__Fungi	p__Ascomycota	c__Dothideomycetes	o__Pleosporales	f__Didymellaceae	g__Didymella	s__unclassified_Didymella
YQ2-specific enriched fungus (51)
ASV_1048	d__Fungi	p__unclassified_Fungi	c__unclassified_Fungi	o__unclassified_Fungi	f__unclassified_Fungi	g__unclassified_Fungi	s__unclassified_Fungi
ASV_1090	d__Fungi	p__Ascomycota	c__Sordariomycetes	o__Hypocreales	f__Hypocreales_fam_Incertae_sedis	g__Sarocladium	s__Sarocladium_strictum
ASV_1091	d__Fungi	p__Ascomycota	c__Sordariomycetes	o__Sordariales	f__unclassified_Sordariales	g__unclassified_Sordariales	s__unclassified_Sordariales
ASV_1104	d__Fungi	p__Ascomycota	c__Sordariomycetes	o__Hypocreales	f__Hypocreales_fam_Incertae_sedis	g__Acremonium	s__Acremonium_alternatum
ASV_1120	d__Fungi	p__Ascomycota	c__unclassified_Ascomycota	o__unclassified_Ascomycota	f__unclassified_Ascomycota	g__unclassified_Ascomycota	s__unclassified_Ascomycota
ASV_1131	d__Fungi	p__Basidiomycota	c__Tremellomycetes	o__Tremellales	f__Bulleribasidiaceae	g__Dioszegia	s__Dioszegia_zsoltii_var._yunnanensis
ASV_1158	d__Fungi	p__Ascomycota	c__Sordariomycetes	o__Hypocreales	f__Hypocreales_fam_Incertae_sedis	g__Fusariella	s__unidentified
ASV_1163	d__Fungi	p__Ascomycota	c__Dothideomycetes	o__Capnodiales	f__Mycosphaerellaceae	g__Pseudocercospora	s__Pseudocercospora_dovyalidis
ASV_1167	d__Fungi	p__Ascomycota	c__Dothideomycetes	o__Pleosporales	f__Phaeosphaeriaceae	g__unidentified	s__unidentified
ASV_1192	d__Fungi	p__Ascomycota	c__Dothideomycetes	o__Pleosporales	f__Phaeosphaeriaceae	g__unidentified	s__unidentified
ASV_1198	d__Fungi	p__Basidiomycota	c__Tremellomycetes	o__Filobasidiales	f__Filobasidiaceae	g__Filobasidium	s__Filobasidium_magnum
ASV_121	d__Fungi	p__Ascomycota	c__Sordariomycetes	o__Trichosphaeriales	f__Trichosphaeriaceae	g__Nigrospora	s__Nigrospora_oryzae
ASV_1244	d__Fungi	p__Ascomycota	c__Sordariomycetes	o__Sordariales	f__Lasiosphaeriaceae	g__Cladorrhinum	s__Cladorrhinum_bulbillosum
ASV_1248	d__Fungi	p__Ascomycota	c__Sordariomycetes	o__Microascales	f__Microascaceae	g__Lophotrichus	s__Lophotrichus_fimeti
ASV_1258	d__Fungi	p__Ascomycota	c__Sordariomycetes	o__Hypocreales	f__Ophiocordycipitaceae	g__Purpureocillium	s__Purpureocillium_lilacinum
ASV_1259	d__Fungi	p__Basidiomycota	c__Tremellomycetes	o__Tremellales	f__Bulleribasidiaceae	g__Hannaella	s__Hannaella_zeae
ASV_1269	d__Fungi	p__Ascomycota	c__Sordariomycetes	o__Sordariales	f__Chaetomiaceae	g__Corynascella	s__Corynascella_humicola
ASV_1362	d__Fungi	p__unclassified_Fungi	c__unclassified_Fungi	o__unclassified_Fungi	f__unclassified_Fungi	g__unclassified_Fungi	s__unclassified_Fungi
ASV_137	d__Fungi	p__Mortierellomycota	c__Mortierellomycetes	o__Mortierellales	f__Mortierellaceae	g__Mortierella	s__Mortierella_alpina
ASV_143	d__Fungi	p__Ascomycota	c__Dothideomycetes	o__Pleosporales	f__unidentified	g__unidentified	s__unidentified
ASV_209	d__Fungi	p__Basidiomycota	c__Tremellomycetes	o__Tremellales	f__Tremellaceae	g__Cryptococcus	s__unidentified
ASV_220	d__Fungi	p__unidentified	c__unidentified	o__unidentified	f__unidentified	g__unidentified	s__unidentified
ASV_272	d__Fungi	p__Basidiomycota	c__Tremellomycetes	o__Tremellales	f__Bulleribasidiaceae	g__Vishniacozyma	s__Vishniacozyma_carnescens
ASV_320	d__Fungi	p__Ascomycota	c__Sordariomycetes	o__Sordariales	f__Chaetomiaceae	g__Chaetomium	s__unidentified
ASV_369	d__Fungi	p__Ascomycota	c__Sordariomycetes	o__Sordariales	f__unclassified_Sordariales	g__unclassified_Sordariales	s__unclassified_Sordariales
ASV_397	d__Fungi	p__Ascomycota	c__Sordariomycetes	o__Hypocreales	f__Nectriaceae	g__unidentified	s__unidentified
ASV_404	d__Fungi	p__Ascomycota	c__Sordariomycetes	o__Hypocreales	f__Hypocreales_fam_Incertae_sedis	g__Sarocladium	s__Sarocladium_implicatum
ASV_420	d__Fungi	p__unidentified	c__unidentified	o__unidentified	f__unidentified	g__unidentified	s__unidentified
ASV_449	d__Fungi	p__Ascomycota	c__Sordariomycetes	o__Diaporthales	f__Diaporthaceae	g__Diaporthe	s__unclassified_Diaporthe
ASV_462	d__Fungi	p__Basidiomycota	c__Tremellomycetes	o__Tremellales	f__Bulleribasidiaceae	g__Vishniacozyma	s__Vishniacozyma_tephrensis
ASV_491	d__Fungi	p__Basidiomycota	c__Agaricomycetes	o__Agaricales	f__Psathyrellaceae	g__Psathyrella	s__Psathyrella_sulcatotuberculosa
ASV_495	d__Fungi	p__unclassified_Fungi	c__unclassified_Fungi	o__unclassified_Fungi	f__unclassified_Fungi	g__unclassified_Fungi	s__unclassified_Fungi
ASV_574	d__Fungi	p__Ascomycota	c__Sordariomycetes	o__Sordariales	f__Lasiosphaeriaceae	g__Podospora	s__Podospora_communis
ASV_603	d__Fungi	p__Ascomycota	c__Dothideomycetes	o__Pleosporales	f__Phaeosphaeriaceae	g__Setophoma	s__Setophoma_terrestris
ASV_65	d__Fungi	p__Ascomycota	c__Sordariomycetes	o__Xylariales	f__Microdochiaceae	g__Microdochium	s__unidentified
ASV_656	d__Fungi	p__Basidiomycota	c__Tremellomycetes	o__Tremellales	f__Rhynchogastremataceae	g__Papiliotrema	s__Papiliotrema_aurea
ASV_674	d__Fungi	p__Ascomycota	c__Dothideomycetes	o__Pleosporales	f__Didymellaceae	g__unclassified_Didymellaceae	s__unclassified_Didymellaceae
ASV_699	d__Fungi	p__Ascomycota	c__Sordariomycetes	o__Hypocreales	f__Cordycipitaceae	g__Lecanicillium	s__Lecanicillium_antillanum
ASV_766	d__Fungi	p__Ascomycota	c__Dothideomycetes	o__Pleosporales	f__Phaeosphaeriaceae	g__Neosetophoma	s__Neosetophoma_samararum
ASV_773	d__Fungi	p__Ascomycota	c__Sordariomycetes	o__Sordariales	f__Chaetomiaceae	g__Humicola	s__Humicola_nigrescens
ASV_808	d__Fungi	p__Ascomycota	c__Dothideomycetes	o__Pleosporales	f__Pleosporaceae	g__Alternaria	s__unidentified
ASV_81	d__Fungi	p__Ascomycota	c__Dothideomycetes	o__Capnodiales	f__Mycosphaerellaceae	g__Septoria	s__Septoria_cretae
ASV_842	d__Fungi	p__Basidiomycota	c__Agaricomycetes	o__Agaricales	f__Psathyrellaceae	g__Coprinellus	s__Coprinellus_hiascens
ASV_855	d__Fungi	p__Ascomycota	c__Sordariomycetes	o__Hypocreales	f__Nectriaceae	g__Fusarium	s__unclassified_Fusarium
ASV_859	d__Fungi	p__Basidiomycota	c__Tremellomycetes	o__Tremellales	f__Tremellaceae	g__Bulleromyces	s__unidentified
ASV_897	d__Fungi	p__Ascomycota	c__Sordariomycetes	o__Hypocreales	f__Cordycipitaceae	g__Lecanicillium	s__Lecanicillium_psalliotae
ASV_898	d__Fungi	p__Ascomycota	c__Sordariomycetes	o__Hypocreales	f__Hypocreales_fam_Incertae_sedis	g__Acremonium	s__Acremonium_furcatum
ASV_922	d__Fungi	p__Ascomycota	c__Dothideomycetes	o__Pleosporales	f__Phaeosphaeriaceae	g__Neosulcatispora	s__Neosulcatispora_strelitziae
ASV_979	d__Fungi	p__Ascomycota	c__Dothideomycetes	o__Pleosporales	f__Torulaceae	g__Torula	s__unidentified
ASV_986	d__Fungi	p__Ascomycota	c__Leotiomycetes	o__Helotiales	f__Sclerotiniaceae	g__Monilinia	s__Monilinia_laxa
ASV_994	d__Fungi	p__Ascomycota	c__Sordariomycetes	o__Xylariales	f__Diatrypaceae	g__Monosporascus	s__unidentified
XQ2-specific enriched fungus (29)
ASV_100	d__Fungi	p__Ascomycota	c__Sordariomycetes	o__Glomerellales	f__Plectosphaerellaceae	g__Plectosphaerella	s__Plectosphaerella_cucumerina
ASV_1001	d__Fungi	p__Ascomycota	c__Sordariomycetes	o__unclassified_Sordariomycetes	f__unclassified_Sordariomycetes	g__unclassified_Sordariomycetes	s__unclassified_Sordariomycetes
ASV_1173	d__Fungi	p__unclassified_Fungi	c__unclassified_Fungi	o__unclassified_Fungi	f__unclassified_Fungi	g__unclassified_Fungi	s__unclassified_Fungi
ASV_1318	d__Fungi	p__Ascomycota	c__Sordariomycetes	o__Sordariales	f__Chaetomiaceae	g__Chaetomium	s__unclassified_Chaetomium
ASV_1343	d__Fungi	p__Ascomycota	c__Dothideomycetes	o__Capnodiales	f__Cladosporiaceae	g__Cladosporium	s__Cladosporium_sphaerospermum
ASV_1376	d__Fungi	p__Ascomycota	c__Eurotiomycetes	o__Eurotiales	f__Aspergillaceae	g__Aspergillus	s__unclassified_Aspergillus
ASV_1388	d__Fungi	p__unidentified	c__unidentified	o__unidentified	f__unidentified	g__unidentified	s__unidentified
ASV_1411	d__Fungi	p__Ascomycota	c__Sordariomycetes	o__Hypocreales	f__Hypocreales_fam_Incertae_sedis	g__Stilbella	s__unidentified
ASV_1415	d__Fungi	p__Ascomycota	c__Dothideomycetes	o__Pleosporales	f__unidentified	g__unidentified	s__unidentified
ASV_1416	d__Fungi	p__unclassified_Fungi	c__unclassified_Fungi	o__unclassified_Fungi	f__unclassified_Fungi	g__unclassified_Fungi	s__unclassified_Fungi
ASV_170	d__Fungi	p__Ascomycota	c__Dothideomycetes	o__Capnodiales	f__Mycosphaerellaceae	g__Cercospora	s__Cercospora_arachidicola
ASV_249	d__Fungi	p__Ascomycota	c__Dothideomycetes	o__Botryosphaeriales	f__Botryosphaeriaceae	g__Lasiodiplodia	s__unclassified_Lasiodiplodia
ASV_277	d__Fungi	p__Ascomycota	c__Dothideomycetes	o__Pleosporales	f__unclassified_Pleosporales	g__unclassified_Pleosporales	s__unclassified_Pleosporales
ASV_347	d__Fungi	p__Ascomycota	c__Dothideomycetes	o__Pleosporales	f__Sporormiaceae	g__Preussia	s__Preussia_terricola
ASV_430	d__Fungi	p__Ascomycota	c__Sordariomycetes	o__unclassified_Sordariomycetes	f__unclassified_Sordariomycetes	g__unclassified_Sordariomycetes	s__unclassified_Sordariomycetes
ASV_468	d__Fungi	p__Ascomycota	c__Sordariomycetes	o__Hypocreales	f__unclassified_Hypocreales	g__unclassified_Hypocreales	s__unclassified_Hypocreales
ASV_5	d__Fungi	p__Ascomycota	c__Eurotiomycetes	o__Eurotiales	f__Aspergillaceae	g__Aspergillus	s__Aspergillus_templicola
ASV_505	d__Fungi	p__Ascomycota	c__Eurotiomycetes	o__Eurotiales	f__Trichocomaceae	g__Talaromyces	s__unclassified_Talaromyces
ASV_531	d__Fungi	p__Basidiomycota	c__Tremellomycetes	o__Tremellales	f__Bulleribasidiaceae	g__Vishniacozyma	s__unidentified
ASV_563	d__Fungi	p__Ascomycota	c__Eurotiomycetes	o__Eurotiales	f__Trichocomaceae	g__Talaromyces	s__Talaromyces_minioluteus
ASV_575	d__Fungi	p__Ascomycota	c__Dothideomycetes	o__Pleosporales	f__Sporormiaceae	g__Preussia	s__Preussia_terricola
ASV_582	d__Fungi	p__Basidiomycota	c__Tremellomycetes	o__Tremellales	f__Bulleribasidiaceae	g__Hannaella	s__Hannaella_kunmingensis
ASV_596	d__Fungi	p__Ascomycota	c__Sordariomycetes	o__Hypocreales	f__Bionectriaceae	g__Clonostachys	s__Clonostachys_rosea
ASV_661	d__Fungi	p__Ascomycota	c__Pezizomycetes	o__Pezizales	f__Ascobolaceae	g__unclassified_Ascobolaceae	s__unclassified_Ascobolaceae
ASV_679	d__Fungi	p__Basidiomycota	c__Tremellomycetes	o__Tremellales	f__Rhynchogastremataceae	g__Papiliotrema	s__unidentified
ASV_71	d__Fungi	p__Ascomycota	c__Leotiomycetes	o__Helotiales	f__Chaetomellaceae	g__Chaetomella	s__Chaetomella_raphigera
ASV_819	d__Fungi	p__Ascomycota	c__Sordariomycetes	o__Hypocreales	f__Bionectriaceae	g__Clonostachys	s__Clonostachys_rosea
ASV_874	d__Fungi	p__Ascomycota	c__Sordariomycetes	o__Hypocreales	f__Cordycipitaceae	g__Simplicillium	s__unidentified
ASV_958	d__Fungi	p__Ascomycota	c__Dothideomycetes	o__Capnodiales	f__Mycosphaerellaceae	g__Mycosphaerella	s__Mycosphaerella_tassiana
FH-specific enriched fungus (61)
ASV_99	d__Fungi	p__Ascomycota	c__Dothideomycetes	o__Pleosporales	f__unclassified_Pleosporales	g__unclassified_Pleosporales	s__unclassified_Pleosporales
ASV_96	d__Fungi	p__unclassified_Fungi	c__unclassified_Fungi	o__unclassified_Fungi	f__unclassified_Fungi	g__unclassified_Fungi	s__unclassified_Fungi
ASV_904	d__Fungi	p__Ascomycota	c__Sordariomycetes	o__Sordariales	f__Sordariales_fam_Incertae_sedis	g__Staphylotrichum	s__Staphylotrichum_coccosporum
ASV_887	d__Fungi	p__Ascomycota	c__Eurotiomycetes	o__Eurotiales	f__Trichocomaceae	g__Talaromyces	s__unclassified_Talaromyces
ASV_878	d__Fungi	p__Ascomycota	c__Dothideomycetes	o__Pleosporales	f__Lentitheciaceae	g__Poaceascoma	s__unclassified_Poaceascoma
ASV_851	d__Fungi	p__Ascomycota	c__Dothideomycetes	o__Pleosporales	f__Phaeosphaeriaceae	g__Leptospora	s__unidentified
ASV_834	d__Fungi	p__unclassified_Fungi	c__unclassified_Fungi	o__unclassified_Fungi	f__unclassified_Fungi	g__unclassified_Fungi	s__unclassified_Fungi
ASV_833	d__Fungi	p__Chytridiomycota	c__Rhizophlyctidomycetes	o__Rhizophlyctidales	f__Rhizophlyctidaceae	g__Rhizophlyctis	s__Rhizophlyctis_rosea
ASV_822	d__Fungi	p__Basidiomycota	c__Tremellomycetes	o__Tremellales	f__Bulleribasidiaceae	g__Hannaella	s__Hannaella_kunmingensis
ASV_818	d__Fungi	p__Ascomycota	c__Sordariomycetes	o__unclassified_Sordariomycetes	f__unclassified_Sordariomycetes	g__unclassified_Sordariomycetes	s__unclassified_Sordariomycetes
ASV_760	d__Fungi	p__Ascomycota	c__Sordariomycetes	o__Hypocreales	f__Nectriaceae	g__Fusarium	s__unclassified_Fusarium
ASV_743	d__Fungi	p__Ascomycota	c__Sordariomycetes	o__Hypocreales	f__unidentified	g__unidentified	s__unidentified
ASV_715	d__Fungi	p__Ascomycota	c__Sordariomycetes	o__Hypocreales	f__Hypocreales_fam_Incertae_sedis	g__Sarocladium	s__Sarocladium_glaucum
ASV_7	d__Fungi	p__Ascomycota	c__Sordariomycetes	o__Hypocreales	f__Nectriaceae	g__unclassified_Nectriaceae	s__unclassified_Nectriaceae
ASV_698	d__Fungi	p__Ascomycota	c__Eurotiomycetes	o__Eurotiales	f__Aspergillaceae	g__Penicillium	s__unclassified_Penicillium
ASV_692	d__Fungi	p__unclassified_Fungi	c__unclassified_Fungi	o__unclassified_Fungi	f__unclassified_Fungi	g__unclassified_Fungi	s__unclassified_Fungi
ASV_69	d__Fungi	p__Basidiomycota	c__Agaricomycetes	o__Agaricales	f__Psathyrellaceae	g__Coprinopsis	s__Coprinopsis_urticicola
ASV_631	d__Fungi	p__Ascomycota	c__Dothideomycetes	o__Pleosporales	f__Sporormiaceae	g__Preussia	s__Preussia_terricola
ASV_572	d__Fungi	p__Ascomycota	c__Eurotiomycetes	o__Eurotiales	f__Aspergillaceae	g__Penicillium	s__unclassified_Penicillium
ASV_569	d__Fungi	p__Ascomycota	c__Eurotiomycetes	o__Chaetothyriales	f__Cyphellophoraceae	g__Cyphellophora	s__unidentified
ASV_543	d__Fungi	p__Basidiomycota	c__Tremellomycetes	o__Tremellales	f__unclassified_Tremellales	g__unclassified_Tremellales	s__unclassified_Tremellales
ASV_537	d__Fungi	p__Ascomycota	c__Sordariomycetes	o__unclassified_Sordariomycetes	f__unclassified_Sordariomycetes	g__unclassified_Sordariomycetes	s__unclassified_Sordariomycetes
ASV_482	d__Fungi	p__Basidiomycota	c__Agaricomycetes	o__Agaricales	f__Psathyrellaceae	g__Coprinopsis	s__Coprinopsis_urticicola
ASV_451	d__Fungi	p__Ascomycota	c__Eurotiomycetes	o__Chaetothyriales	f__Cyphellophoraceae	g__Cyphellophora	s__unclassified_Cyphellophora
ASV_446	d__Fungi	p__unclassified_Fungi	c__unclassified_Fungi	o__unclassified_Fungi	f__unclassified_Fungi	g__unclassified_Fungi	s__unclassified_Fungi
ASV_411	d__Fungi	p__Ascomycota	c__Sordariomycetes	o__Hypocreales	f__Nectriaceae	g__unidentified	s__unidentified
ASV_409	d__Fungi	p__Ascomycota	c__Leotiomycetes	o__Helotiales	f__Myxotrichaceae	g__Oidiodendron	s__Oidiodendron_truncatum
ASV_393	d__Fungi	p__Ascomycota	c__Sordariomycetes	o__Sordariales	f__Lasiosphaeriaceae	g__Schizothecium	s__Schizothecium_inaequale
ASV_37	d__Fungi	p__unclassified_Fungi	c__unclassified_Fungi	o__unclassified_Fungi	f__unclassified_Fungi	g__unclassified_Fungi	s__unclassified_Fungi
ASV_368	d__Fungi	p__Ascomycota	c__Sordariomycetes	o__Hypocreales	f__Stachybotryaceae	g__unclassified_Stachybotryaceae	s__unclassified_Stachybotryaceae
ASV_345	d__Fungi	p__Ascomycota	c__Eurotiomycetes	o__Chaetothyriales	f__Cyphellophoraceae	g__Cyphellophora	s__unclassified_Cyphellophora
ASV_333	d__Fungi	p__Ascomycota	c__Sordariomycetes	o__unclassified_Sordariomycetes	f__unclassified_Sordariomycetes	g__unclassified_Sordariomycetes	s__unclassified_Sordariomycetes
ASV_325	d__Fungi	p__Ascomycota	c__Dothideomycetes	o__Capnodiales	f__Mycosphaerellaceae	g__Mycosphaerella	s__Mycosphaerella_tassiana
ASV_310	d__Fungi	p__Basidiomycota	c__Agaricomycetes	o__Cantharellales	f__Ceratobasidiaceae	g__Ceratobasidium	s__unclassified_Ceratobasidium
ASV_293	d__Fungi	p__Ascomycota	c__Eurotiomycetes	o__Eurotiales	f__Trichocomaceae	g__Talaromyces	s__unclassified_Talaromyces
ASV_26	d__Fungi	p__Ascomycota	c__Dothideomycetes	o__Pleosporales	f__Torulaceae	g__Torula	s__unidentified
ASV_225	d__Fungi	p__Ascomycota	c__Sordariomycetes	o__Sordariales	f__Chaetomiaceae	g__unidentified	s__unidentified
ASV_191	d__Fungi	p__Ascomycota	c__Sordariomycetes	o__unclassified_Sordariomycetes	f__unclassified_Sordariomycetes	g__unclassified_Sordariomycetes	s__unclassified_Sordariomycetes
ASV_1369	d__Fungi	p__Ascomycota	c__Sordariomycetes	o__unclassified_Sordariomycetes	f__unclassified_Sordariomycetes	g__unclassified_Sordariomycetes	s__unclassified_Sordariomycetes
ASV_1352	d__Fungi	p__unclassified_Fungi	c__unclassified_Fungi	o__unclassified_Fungi	f__unclassified_Fungi	g__unclassified_Fungi	s__unclassified_Fungi
ASV_1342	d__Fungi	p__Ascomycota	c__Dothideomycetes	o__Pleosporales	f__Torulaceae	g__Torula	s__unclassified_Torula
ASV_1337	d__Fungi	p__Ascomycota	c__Eurotiomycetes	o__Chaetothyriales	f__Cyphellophoraceae	g__Cyphellophora	s__unidentified
ASV_1333	d__Fungi	p__Ascomycota	c__Sordariomycetes	o__Hypocreales	f__unidentified	g__unidentified	s__unidentified
ASV_1306	d__Fungi	p__Ascomycota	c__Eurotiomycetes	o__Chaetothyriales	f__Cyphellophoraceae	g__Cyphellophora	s__Cyphellophora_fusarioides
ASV_1301	d__Fungi	p__Ascomycota	c__Eurotiomycetes	o__Eurotiales	f__Aspergillaceae	g__Aspergillus	s__unclassified_Aspergillus
ASV_1297	d__Fungi	p__Basidiomycota	c__Agaricomycetes	o__Polyporales	f__Meruliaceae	g__Uncobasidium	s__unidentified
ASV_1296	d__Fungi	p__Ascomycota	c__Sordariomycetes	o__Hypocreales	f__Stachybotryaceae	g__Striatibotrys	s__Striatibotrys_eucylindrospora
ASV_1255	d__Fungi	p__Mortierellomycota	c__Mortierellomycetes	o__Mortierellales	f__Mortierellaceae	g__Mortierella	s__Mortierella_alpina
ASV_1227	d__Fungi	p__Ascomycota	c__Leotiomycetes	o__Helotiales	f__Sclerotiniaceae	g__Monilinia	s__Monilinia_laxa
ASV_1195	d__Fungi	p__unclassified_Fungi	c__unclassified_Fungi	o__unclassified_Fungi	f__unclassified_Fungi	g__unclassified_Fungi	s__unclassified_Fungi
ASV_1170	d__Fungi	p__Ascomycota	c__Sordariomycetes	o__Hypocreales	f__Nectriaceae	g__Fusarium	s__Fusarium_solani
ASV_1157	d__Fungi	p__Basidiomycota	c__Agaricomycetes	o__Cantharellales	f__Tulasnellaceae	g__unidentified	s__unidentified
ASV_1150	d__Fungi	p__unclassified_Fungi	c__unclassified_Fungi	o__unclassified_Fungi	f__unclassified_Fungi	g__unclassified_Fungi	s__unclassified_Fungi
ASV_1122	d__Fungi	p__Ascomycota	c__Eurotiomycetes	o__Eurotiales	f__Aspergillaceae	g__Aspergillus	s__Aspergillus_japonicus
ASV_1113	d__Fungi	p__Ascomycota	c__Sordariomycetes	o__unclassified_Sordariomycetes	f__unclassified_Sordariomycetes	g__unclassified_Sordariomycetes	s__unclassified_Sordariomycetes
ASV_1088	d__Fungi	p__Ascomycota	c__Dothideomycetes	o__Pleosporales	f__unidentified	g__unidentified	s__unidentified
ASV_1085	d__Fungi	p__Basidiomycota	c__Tremellomycetes	o__Filobasidiales	f__Piskurozymaceae	g__Solicoccozyma	s__Solicoccozyma_aeria
ASV_108	d__Fungi	p__Ascomycota	c__Sordariomycetes	o__Glomerellales	f__Plectosphaerellaceae	g__Plectosphaerella	s__Plectosphaerella_oratosquillae
ASV_101	d__Fungi	p__Ascomycota	c__Sordariomycetes	o__Hypocreales	f__unidentified	g__unidentified	s__unidentified
ASV_1	d__Fungi	p__Ascomycota	c__Dothideomycetes	o__Capnodiales	f__Cladosporiaceae	g__Cladosporium	s__Cladosporium_sphaerospermum
ASV_1386	d__Fungi	p__Ascomycota	c__Sordariomycetes	o__Hypocreales	f__unclassified_Hypocreales	g__unclassified_Hypocreales	s__unclassified_Hypocreales

## Sheet: Table S4
Table S4. The depleted fungi under N90.
ID	Taxonomy
	Domain	Phylum	Class	Order	Family	Genus	Species
YQ1-specific depleted fungus (43)
ASV_1004	d__Fungi	p__Ascomycota	c__Sordariomycetes	o__Hypocreales	f__unclassified_Hypocreales	g__unclassified_Hypocreales	s__unclassified_Hypocreales
ASV_1010	d__Fungi	p__Ascomycota	c__unclassified_Ascomycota	o__unclassified_Ascomycota	f__unclassified_Ascomycota	g__unclassified_Ascomycota	s__unclassified_Ascomycota
ASV_1104	d__Fungi	p__Ascomycota	c__Sordariomycetes	o__Hypocreales	f__Hypocreales_fam_Incertae_sedis	g__Acremonium	s__Acremonium_alternatum
ASV_1157	d__Fungi	p__Basidiomycota	c__Agaricomycetes	o__Cantharellales	f__Tulasnellaceae	g__unidentified	s__unidentified
ASV_116	d__Fungi	p__Ascomycota	c__Sordariomycetes	o__Hypocreales	f__Hypocreales_fam_Incertae_sedis	g__Acremonium	s__Acremonium_persicinum
ASV_1419	d__Fungi	p__Ascomycota	c__Dothideomycetes	o__Pleosporales	f__Didymellaceae	g__unclassified_Didymellaceae	s__unclassified_Didymellaceae
ASV_1424	d__Fungi	p__Ascomycota	c__Sordariomycetes	o__Hypocreales	f__Nectriaceae	g__Fusarium	s__Fusarium_nematophilum
ASV_16	d__Fungi	p__Ascomycota	c__Eurotiomycetes	o__Eurotiales	f__Aspergillaceae	g__Aspergillus	s__Aspergillus_flavus
ASV_184	d__Fungi	p__Ascomycota	c__Sordariomycetes	o__Hypocreales	f__Nectriaceae	g__Fusarium	s__Fusarium_hostae
ASV_192	d__Fungi	p__Basidiomycota	c__Tremellomycetes	o__Tremellales	f__Bulleribasidiaceae	g__Hannaella	s__Hannaella_oryzae
ASV_203	d__Fungi	p__Ascomycota	c__Eurotiomycetes	o__Chaetothyriales	f__Cyphellophoraceae	g__Cyphellophora	s__Cyphellophora_fusarioides
ASV_209	d__Fungi	p__Basidiomycota	c__Tremellomycetes	o__Tremellales	f__Tremellaceae	g__Cryptococcus	s__unidentified
ASV_223	d__Fungi	p__Ascomycota	c__Sordariomycetes	o__unclassified_Sordariomycetes	f__unclassified_Sordariomycetes	g__unclassified_Sordariomycetes	s__unclassified_Sordariomycetes
ASV_257	d__Fungi	p__Ascomycota	c__Sordariomycetes	o__Sordariales	f__unclassified_Sordariales	g__unclassified_Sordariales	s__unclassified_Sordariales
ASV_304	d__Fungi	p__Ascomycota	c__Sordariomycetes	o__Hypocreales	f__Nectriaceae	g__Fusarium	s__Fusarium_solani
ASV_312	d__Fungi	p__Ascomycota	c__Sordariomycetes	o__Hypocreales	f__Hypocreales_fam_Incertae_sedis	g__Acremonium	s__Acremonium_furcatum
ASV_34	d__Fungi	p__Ascomycota	c__Dothideomycetes	o__Pleosporales	f__unclassified_Pleosporales	g__unclassified_Pleosporales	s__unclassified_Pleosporales
ASV_360	d__Fungi	p__Ascomycota	c__Dothideomycetes	o__Pleosporales	f__Periconiaceae	g__Periconia	s__Periconia_byssoides
ASV_395	d__Fungi	p__Ascomycota	c__Sordariomycetes	o__Glomerellales	f__Plectosphaerellaceae	g__unclassified_Plectosphaerellaceae	s__unclassified_Plectosphaerellaceae
ASV_40	d__Fungi	p__Ascomycota	c__Dothideomycetes	o__Pleosporales	f__Phaeosphaeriaceae	g__Setophoma	s__Setophoma_terrestris
ASV_427	d__Fungi	p__Ascomycota	c__Dothideomycetes	o__Pleosporales	f__unidentified	g__unidentified	s__unidentified
ASV_446	d__Fungi	p__unclassified_Fungi	c__unclassified_Fungi	o__unclassified_Fungi	f__unclassified_Fungi	g__unclassified_Fungi	s__unclassified_Fungi
ASV_458	d__Fungi	p__Ascomycota	c__Sordariomycetes	o__Sordariales	f__Sordariales_fam_Incertae_sedis	g__Staphylotrichum	s__Staphylotrichum_coccosporum
ASV_469	d__Fungi	p__Ascomycota	c__Dothideomycetes	o__Pleosporales	f__Phaeosphaeriaceae	g__unclassified_Phaeosphaeriaceae	s__unclassified_Phaeosphaeriaceae
ASV_5	d__Fungi	p__Ascomycota	c__Eurotiomycetes	o__Eurotiales	f__Aspergillaceae	g__Aspergillus	s__Aspergillus_templicola
ASV_530	d__Fungi	p__Ascomycota	c__Sordariomycetes	o__Hypocreales	f__Hypocreales_fam_Incertae_sedis	g__Sarocladium	s__Sarocladium_implicatum
ASV_532	d__Fungi	p__Ascomycota	c__Dothideomycetes	o__Pleosporales	f__Didymellaceae	g__Paraboeremia	s__Paraboeremia_selaginellae
ASV_563	d__Fungi	p__Ascomycota	c__Eurotiomycetes	o__Eurotiales	f__Trichocomaceae	g__Talaromyces	s__Talaromyces_minioluteus
ASV_572	d__Fungi	p__Ascomycota	c__Eurotiomycetes	o__Eurotiales	f__Aspergillaceae	g__Penicillium	s__unclassified_Penicillium
ASV_594	d__Fungi	p__Basidiomycota	c__Tremellomycetes	o__Tremellales	f__Rhynchogastremataceae	g__Papiliotrema	s__unclassified_Papiliotrema
ASV_61	d__Fungi	p__Basidiomycota	c__Agaricomycetes	o__Agaricales	f__unidentified	g__unidentified	s__unidentified
ASV_636	d__Fungi	p__Ascomycota	c__Dothideomycetes	o__Pleosporales	f__Phaeosphaeriaceae	g__Setophoma	s__Setophoma_terrestris
ASV_656	d__Fungi	p__Basidiomycota	c__Tremellomycetes	o__Tremellales	f__Rhynchogastremataceae	g__Papiliotrema	s__Papiliotrema_aurea
ASV_665	d__Fungi	p__Ascomycota	c__Sordariomycetes	o__Sordariales	f__unclassified_Sordariales	g__unclassified_Sordariales	s__unclassified_Sordariales
ASV_733	d__Fungi	p__Ascomycota	c__Sordariomycetes	o__Hypocreales	f__Nectriaceae	g__Fusarium	s__Fusarium_solani
ASV_773	d__Fungi	p__Ascomycota	c__Sordariomycetes	o__Sordariales	f__Chaetomiaceae	g__Humicola	s__Humicola_nigrescens
ASV_787	d__Fungi	p__Ascomycota	c__Sordariomycetes	o__Hypocreales	f__Hypocreales_fam_Incertae_sedis	g__Sarocladium	s__Sarocladium_implicatum
ASV_793	d__Fungi	p__Ascomycota	c__Sordariomycetes	o__Hypocreales	f__Stachybotryaceae	g__unclassified_Stachybotryaceae	s__unclassified_Stachybotryaceae
ASV_819	d__Fungi	p__Ascomycota	c__Sordariomycetes	o__Hypocreales	f__Bionectriaceae	g__Clonostachys	s__Clonostachys_rosea
ASV_852	d__Fungi	p__Ascomycota	c__Pezizomycetes	o__Pezizales	f__Ascodesmidaceae	g__Cephaliophora	s__Cephaliophora_tropica
ASV_928	d__Fungi	p__Ascomycota	c__Eurotiomycetes	o__Eurotiales	f__Aspergillaceae	g__Aspergillus	s__Aspergillus_niger
ASV_932	d__Fungi	p__Ascomycota	c__Sordariomycetes	o__Glomerellales	f__Plectosphaerellaceae	g__Lectera	s__unclassified_Lectera
ASV_979	d__Fungi	p__Ascomycota	c__Dothideomycetes	o__Pleosporales	f__Torulaceae	g__Torula	s__unidentified
YQ2-specific depleted fungus (47)
ASV_1038	d__Fungi	p__Ascomycota	c__Sordariomycetes	o__Hypocreales	f__Cordycipitaceae	g__Lecanicillium	s__Lecanicillium_dimorphum
ASV_1078	d__Fungi	p__Ascomycota	c__Dothideomycetes	o__Pleosporales	f__Didymosphaeriaceae	g__Paraphaeosphaeria	s__unclassified_Paraphaeosphaeria
ASV_1108	d__Fungi	p__Ascomycota	c__Sordariomycetes	o__unclassified_Sordariomycetes	f__unclassified_Sordariomycetes	g__unclassified_Sordariomycetes	s__unclassified_Sordariomycetes
ASV_1110	d__Fungi	p__Ascomycota	c__Dothideomycetes	o__Pleosporales	f__Phaeosphaeriaceae	g__Setophaeosphaeria	s__Setophaeosphaeria_badalingensis
ASV_1151	d__Fungi	p__Ascomycota	c__Sordariomycetes	o__Sordariales	f__Chaetomiaceae	g__Chaetomium	s__unclassified_Chaetomium
ASV_1155	d__Fungi	p__Ascomycota	c__Sordariomycetes	o__Sordariales	f__Chaetomiaceae	g__unclassified_Chaetomiaceae	s__unclassified_Chaetomiaceae
ASV_1168	d__Fungi	p__Ascomycota	c__Dothideomycetes	o__Pleosporales	f__unclassified_Pleosporales	g__unclassified_Pleosporales	s__unclassified_Pleosporales
ASV_1170	d__Fungi	p__Ascomycota	c__Sordariomycetes	o__Hypocreales	f__Nectriaceae	g__Fusarium	s__Fusarium_solani
ASV_1200	d__Fungi	p__Basidiomycota	c__Tremellomycetes	o__Tremellales	f__Bulleribasidiaceae	g__Vishniacozyma	s__Vishniacozyma_victoriae
ASV_1262	d__Fungi	p__Ascomycota	c__unclassified_Ascomycota	o__unclassified_Ascomycota	f__unclassified_Ascomycota	g__unclassified_Ascomycota	s__unclassified_Ascomycota
ASV_1263	d__Fungi	p__unclassified_Fungi	c__unclassified_Fungi	o__unclassified_Fungi	f__unclassified_Fungi	g__unclassified_Fungi	s__unclassified_Fungi
ASV_1271	d__Fungi	p__Ascomycota	c__Dothideomycetes	o__Pleosporales	f__unclassified_Pleosporales	g__unclassified_Pleosporales	s__unclassified_Pleosporales
ASV_1302	d__Fungi	p__unclassified_Fungi	c__unclassified_Fungi	o__unclassified_Fungi	f__unclassified_Fungi	g__unclassified_Fungi	s__unclassified_Fungi
ASV_1318	d__Fungi	p__Ascomycota	c__Sordariomycetes	o__Sordariales	f__Chaetomiaceae	g__Chaetomium	s__unclassified_Chaetomium
ASV_1321	d__Fungi	p__Basidiomycota	c__Tremellomycetes	o__Tremellales	f__Bulleribasidiaceae	g__Hannaella	s__Hannaella_luteola
ASV_1346	d__Fungi	p__Ascomycota	c__Sordariomycetes	o__Sordariales	f__Lasiosphaeriaceae	g__unclassified_Lasiosphaeriaceae	s__unclassified_Lasiosphaeriaceae
ASV_1386	d__Fungi	p__Ascomycota	c__Sordariomycetes	o__Hypocreales	f__unclassified_Hypocreales	g__unclassified_Hypocreales	s__unclassified_Hypocreales
ASV_1398	d__Fungi	p__Ascomycota	c__Sordariomycetes	o__Trichosphaeriales	f__Trichosphaeriaceae	g__Nigrospora	s__Nigrospora_oryzae
ASV_1404	d__Fungi	p__Ascomycota	c__Sordariomycetes	o__Glomerellales	f__Plectosphaerellaceae	g__Lectera	s__Lectera_colletotrichoides
ASV_1409	d__Fungi	p__Ascomycota	c__Pezizomycetes	o__Pezizales	f__Ascobolaceae	g__unidentified	s__unidentified
ASV_1414	d__Fungi	p__Ascomycota	c__Dothideomycetes	o__Pleosporales	f__Phaeosphaeriaceae	g__Neosulcatispora	s__Neosulcatispora_strelitziae
ASV_168	d__Fungi	p__unclassified_Fungi	c__unclassified_Fungi	o__unclassified_Fungi	f__unclassified_Fungi	g__unclassified_Fungi	s__unclassified_Fungi
ASV_17	d__Fungi	p__Ascomycota	c__Leotiomycetes	o__Helotiales	f__Sclerotiniaceae	g__unclassified_Sclerotiniaceae	s__unclassified_Sclerotiniaceae
ASV_343	d__Fungi	p__Ascomycota	c__Sordariomycetes	o__Hypocreales	f__Hypocreales_fam_Incertae_sedis	g__Fusariella	s__unidentified
ASV_368	d__Fungi	p__Ascomycota	c__Sordariomycetes	o__Hypocreales	f__Stachybotryaceae	g__unclassified_Stachybotryaceae	s__unclassified_Stachybotryaceae
ASV_376	d__Fungi	p__Ascomycota	c__Leotiomycetes	o__Helotiales	f__Helotiaceae	g__Tetracladium	s__Tetracladium_furcatum
ASV_379	d__Fungi	p__Basidiomycota	c__Tremellomycetes	o__Tremellales	f__Bulleribasidiaceae	g__Hannaella	s__Hannaella_sinensis
ASV_393	d__Fungi	p__Ascomycota	c__Sordariomycetes	o__Sordariales	f__Lasiosphaeriaceae	g__Schizothecium	s__Schizothecium_inaequale
ASV_4	d__Fungi	p__Ascomycota	c__Sordariomycetes	o__unclassified_Sordariomycetes	f__unclassified_Sordariomycetes	g__unclassified_Sordariomycetes	s__unclassified_Sordariomycetes
ASV_439	d__Fungi	p__unclassified_Fungi	c__unclassified_Fungi	o__unclassified_Fungi	f__unclassified_Fungi	g__unclassified_Fungi	s__unclassified_Fungi
ASV_537	d__Fungi	p__Ascomycota	c__Sordariomycetes	o__unclassified_Sordariomycetes	f__unclassified_Sordariomycetes	g__unclassified_Sordariomycetes	s__unclassified_Sordariomycetes
ASV_539	d__Fungi	p__Ascomycota	c__Pezizomycetes	o__Pezizales	f__Pyronemataceae	g__Scutellinia	s__unidentified
ASV_545	d__Fungi	p__Ascomycota	c__unclassified_Ascomycota	o__unclassified_Ascomycota	f__unclassified_Ascomycota	g__unclassified_Ascomycota	s__unclassified_Ascomycota
ASV_547	d__Fungi	p__Ascomycota	c__Sordariomycetes	o__Hypocreales	f__Hypocreales_fam_Incertae_sedis	g__Acremonium	s__Acremonium_furcatum
ASV_548	d__Fungi	p__Ascomycota	c__Dothideomycetes	o__Pleosporales	f__Torulaceae	g__Torula	s__Torula_hollandica
ASV_561	d__Fungi	p__Ascomycota	c__Eurotiomycetes	o__Eurotiales	f__Aspergillaceae	g__Penicillium	s__Penicillium_glabrum
ASV_598	d__Fungi	p__Ascomycota	c__Sordariomycetes	o__Sordariales	f__Lasiosphaeriaceae	g__Schizothecium	s__Schizothecium_inaequale
ASV_604	d__Fungi	p__Ascomycota	c__Dothideomycetes	o__Pleosporales	f__Leptosphaeriaceae	g__unidentified	s__unidentified
ASV_655	d__Fungi	p__Basidiomycota	c__Exobasidiomycetes	o__Entylomatales	f__Entylomatales_fam_Incertae_sedis	g__Tilletiopsis	s__Tilletiopsis_washingtonensis
ASV_661	d__Fungi	p__Ascomycota	c__Pezizomycetes	o__Pezizales	f__Ascobolaceae	g__unclassified_Ascobolaceae	s__unclassified_Ascobolaceae
ASV_663	d__Fungi	p__Ascomycota	c__Sordariomycetes	o__Sordariales	f__Chaetomiaceae	g__Botryotrichum	s__Botryotrichum_atrogriseum
ASV_82	d__Fungi	p__unclassified_Fungi	c__unclassified_Fungi	o__unclassified_Fungi	f__unclassified_Fungi	g__unclassified_Fungi	s__unclassified_Fungi
ASV_874	d__Fungi	p__Ascomycota	c__Sordariomycetes	o__Hypocreales	f__Cordycipitaceae	g__Simplicillium	s__unidentified
ASV_880	d__Fungi	p__Ascomycota	c__Sordariomycetes	o__Hypocreales	f__Stachybotryaceae	g__Stachybotrys	s__Stachybotrys_sansevieriae
ASV_909	d__Fungi	p__Ascomycota	c__Pezizomycetes	o__Pezizales	f__Pyronemataceae	g__Pseudaleuria	s__unidentified
ASV_918	d__Fungi	p__unclassified_Fungi	c__unclassified_Fungi	o__unclassified_Fungi	f__unclassified_Fungi	g__unclassified_Fungi	s__unclassified_Fungi
ASV_976	d__Fungi	p__Ascomycota	c__Dothideomycetes	o__Pleosporales	f__Phaeosphaeriaceae	g__Paraphoma	s__unclassified_Paraphoma
XQ2-specific depleted fungus (53)
ASV_1042	d__Fungi	p__Ascomycota	c__Sordariomycetes	o__Sordariales	f__Chaetomiaceae	g__Chaetomium	s__unclassified_Chaetomium
ASV_1044	d__Fungi	p__Ascomycota	c__Dothideomycetes	o__Pleosporales	f__Pleosporaceae	g__Curvularia	s__Curvularia_hawaiiensis
ASV_1085	d__Fungi	p__Basidiomycota	c__Tremellomycetes	o__Filobasidiales	f__Piskurozymaceae	g__Solicoccozyma	s__Solicoccozyma_aeria
ASV_1087	d__Fungi	p__Ascomycota	c__Dothideomycetes	o__Pleosporales	f__Didymellaceae	g__unclassified_Didymellaceae	s__unclassified_Didymellaceae
ASV_1144	d__Fungi	p__Ascomycota	c__Dothideomycetes	o__Dothideales	f__Aureobasidiaceae	g__Aureobasidium	s__Aureobasidium_pullulans
ASV_1186	d__Fungi	p__Basidiomycota	c__Agaricomycetes	o__Agaricales	f__Psathyrellaceae	g__Psathyrella	s__Psathyrella_sulcatotuberculosa
ASV_1196	d__Fungi	p__Basidiomycota	c__Agaricomycetes	o__Russulales	f__Peniophoraceae	g__Peniophora	s__Peniophora_incarnata
ASV_1202	d__Fungi	p__Ascomycota	c__Sordariomycetes	o__Hypocreales	f__Hypocreales_fam_Incertae_sedis	g__Sarocladium	s__unclassified_Sarocladium
ASV_121	d__Fungi	p__Ascomycota	c__Sordariomycetes	o__Trichosphaeriales	f__Trichosphaeriaceae	g__Nigrospora	s__Nigrospora_oryzae
ASV_1217	d__Fungi	p__unidentified	c__unidentified	o__unidentified	f__unidentified	g__unidentified	s__unidentified
ASV_1228	d__Fungi	p__Ascomycota	c__Sordariomycetes	o__Hypocreales	f__Stachybotryaceae	g__Stachybotrys	s__Stachybotrys_chartarum
ASV_123	d__Fungi	p__Ascomycota	c__Sordariomycetes	o__unclassified_Sordariomycetes	f__unclassified_Sordariomycetes	g__unclassified_Sordariomycetes	s__unclassified_Sordariomycetes
ASV_1237	d__Fungi	p__Basidiomycota	c__Agaricomycetes	o__Agaricales	f__Psathyrellaceae	g__Coprinopsis	s__Coprinopsis_fusispora
ASV_1277	d__Fungi	p__Ascomycota	c__Sordariomycetes	o__Hypocreales	f__Bionectriaceae	g__Clonostachys	s__Clonostachys_rosea
ASV_1289	d__Fungi	p__Basidiomycota	c__Tremellomycetes	o__Tremellales	f__Bulleribasidiaceae	g__Vishniacozyma	s__Vishniacozyma_victoriae
ASV_1369	d__Fungi	p__Ascomycota	c__Sordariomycetes	o__unclassified_Sordariomycetes	f__unclassified_Sordariomycetes	g__unclassified_Sordariomycetes	s__unclassified_Sordariomycetes
ASV_1374	d__Fungi	p__Ascomycota	c__Sordariomycetes	o__Hypocreales	f__Nectriaceae	g__unclassified_Nectriaceae	s__unclassified_Nectriaceae
ASV_1412	d__Fungi	p__unclassified_Fungi	c__unclassified_Fungi	o__unclassified_Fungi	f__unclassified_Fungi	g__unclassified_Fungi	s__unclassified_Fungi
ASV_160	d__Fungi	p__Ascomycota	c__Pezizomycetes	o__Pezizales	f__Ascobolaceae	g__unclassified_Ascobolaceae	s__unclassified_Ascobolaceae
ASV_169	d__Fungi	p__Ascomycota	c__Sordariomycetes	o__Trichosphaeriales	f__Trichosphaeriaceae	g__Nigrospora	s__Nigrospora_oryzae
ASV_179	d__Fungi	p__Ascomycota	c__Sordariomycetes	o__Hypocreales	f__Nectriaceae	g__Gibberella	s__Gibberella_baccata
ASV_190	d__Fungi	p__Ascomycota	c__Sordariomycetes	o__Sordariales	f__unidentified	g__unidentified	s__unidentified
ASV_262	d__Fungi	p__Basidiomycota	c__Agaricomycetes	o__Agaricales	f__Psathyrellaceae	g__Psathyrella	s__unidentified
ASV_301	d__Fungi	p__Ascomycota	c__Sordariomycetes	o__unclassified_Sordariomycetes	f__unclassified_Sordariomycetes	g__unclassified_Sordariomycetes	s__unclassified_Sordariomycetes
ASV_313	d__Fungi	p__Basidiomycota	c__Tremellomycetes	o__Tremellales	f__Bulleribasidiaceae	g__Hannaella	s__Hannaella_zeae
ASV_314	d__Fungi	p__Ascomycota	c__Leotiomycetes	o__Thelebolales	f__Pseudeurotiaceae	g__Pseudeurotium	s__Pseudeurotium_hygrophilum
ASV_338	d__Fungi	p__Ascomycota	c__unclassified_Ascomycota	o__unclassified_Ascomycota	f__unclassified_Ascomycota	g__unclassified_Ascomycota	s__unclassified_Ascomycota
ASV_384	d__Fungi	p__Ascomycota	c__Sordariomycetes	o__Hypocreales	f__Cordycipitaceae	g__Lecanicillium	s__Lecanicillium_antillanum
ASV_482	d__Fungi	p__Basidiomycota	c__Agaricomycetes	o__Agaricales	f__Psathyrellaceae	g__Coprinopsis	s__Coprinopsis_urticicola
ASV_49	d__Fungi	p__Ascomycota	c__Sordariomycetes	o__Glomerellales	f__Plectosphaerellaceae	g__Verticillium	s__Verticillium_klebahnii
ASV_492	d__Fungi	p__Ascomycota	c__Sordariomycetes	o__Hypocreales	f__Stachybotryaceae	g__unclassified_Stachybotryaceae	s__unclassified_Stachybotryaceae
ASV_559	d__Fungi	p__Ascomycota	c__Sordariomycetes	o__unclassified_Sordariomycetes	f__unclassified_Sordariomycetes	g__unclassified_Sordariomycetes	s__unclassified_Sordariomycetes
ASV_657	d__Fungi	p__Ascomycota	c__Sordariomycetes	o__Glomerellales	f__Glomerellaceae	g__Colletotrichum	s__Colletotrichum_cliviae
ASV_662	d__Fungi	p__unidentified	c__unidentified	o__unidentified	f__unidentified	g__unidentified	s__unidentified
ASV_674	d__Fungi	p__Ascomycota	c__Dothideomycetes	o__Pleosporales	f__Didymellaceae	g__unclassified_Didymellaceae	s__unclassified_Didymellaceae
ASV_7	d__Fungi	p__Ascomycota	c__Sordariomycetes	o__Hypocreales	f__Nectriaceae	g__unclassified_Nectriaceae	s__unclassified_Nectriaceae
ASV_719	d__Fungi	p__Ascomycota	c__Dothideomycetes	o__Capnodiales	f__Cladosporiaceae	g__Cladosporium	s__unidentified
ASV_73	d__Fungi	p__Basidiomycota	c__Tremellomycetes	o__Tremellales	f__Tremellaceae	g__Cryptococcus	s__unidentified
ASV_730	d__Fungi	p__Basidiomycota	c__Tremellomycetes	o__Tremellales	f__Bulleribasidiaceae	g__Hannaella	s__Hannaella_kunmingensis
ASV_740	d__Fungi	p__Ascomycota	c__Sordariomycetes	o__Hypocreales	f__Hypocreales_fam_Incertae_sedis	g__Fusariella	s__unidentified
ASV_758	d__Fungi	p__Ascomycota	c__Sordariomycetes	o__unclassified_Sordariomycetes	f__unclassified_Sordariomycetes	g__unclassified_Sordariomycetes	s__unclassified_Sordariomycetes
ASV_81	d__Fungi	p__Ascomycota	c__Dothideomycetes	o__Capnodiales	f__Mycosphaerellaceae	g__Septoria	s__Septoria_cretae
ASV_814	d__Fungi	p__Ascomycota	c__Sordariomycetes	o__Hypocreales	f__Stachybotryaceae	g__unidentified	s__unidentified
ASV_833	d__Fungi	p__Chytridiomycota	c__Rhizophlyctidomycetes	o__Rhizophlyctidales	f__Rhizophlyctidaceae	g__Rhizophlyctis	s__Rhizophlyctis_rosea
ASV_842	d__Fungi	p__Basidiomycota	c__Agaricomycetes	o__Agaricales	f__Psathyrellaceae	g__Coprinellus	s__Coprinellus_hiascens
ASV_844	d__Fungi	p__Basidiomycota	c__Tremellomycetes	o__Filobasidiales	f__Filobasidiaceae	g__Filobasidium	s__Filobasidium_chernovii
ASV_863	d__Fungi	p__Ascomycota	c__Sordariomycetes	o__Hypocreales	f__Hypocreales_fam_Incertae_sedis	g__Sarocladium	s__Sarocladium_implicatum
ASV_902	d__Fungi	p__Ascomycota	c__Pezizomycetes	o__Pezizales	f__Ascodesmidaceae	g__Cephaliophora	s__unidentified
ASV_919	d__Fungi	p__Ascomycota	c__Eurotiomycetes	o__Eurotiales	f__Trichocomaceae	g__Talaromyces	s__Talaromyces_purpureogenus
ASV_94	d__Fungi	p__Ascomycota	c__Dothideomycetes	o__Pleosporales	f__Phaeosphaeriaceae	g__Leptospora	s__unidentified
ASV_952	d__Fungi	p__Ascomycota	c__Dothideomycetes	o__Pleosporales	f__Didymellaceae	g__Didymella	s__unclassified_Didymella
ASV_968	d__Fungi	p__Basidiomycota	c__Agaricomycetes	o__Agaricales	f__Psathyrellaceae	g__Coprinopsis	s__Coprinopsis_fusispora
ASV_982	d__Fungi	p__Ascomycota	c__Dothideomycetes	o__Pleosporales	f__unclassified_Pleosporales	g__unclassified_Pleosporales	s__unclassified_Pleosporales
FH-specific depleted fungus (24)
ASV_854	d__Fungi	p__Ascomycota	c__Sordariomycetes	o__Diaporthales	f__Diaporthaceae	g__Diaporthe	s__Diaporthe_kochmanii
ASV_810	d__Fungi	p__Ascomycota	c__Sordariomycetes	o__Hypocreales	f__Hypocreales_fam_Incertae_sedis	g__Acremonium	s__Acremonium_furcatum
ASV_705	d__Fungi	p__Basidiomycota	c__Agaricomycetes	o__Cantharellales	f__Ceratobasidiaceae	g__Thanatephorus	s__Thanatephorus_cucumeris
ASV_687	d__Fungi	p__Ascomycota	c__Sordariomycetes	o__Hypocreales	f__Stachybotryaceae	g__unclassified_Stachybotryaceae	s__unclassified_Stachybotryaceae
ASV_683	d__Fungi	p__unclassified_Fungi	c__unclassified_Fungi	o__unclassified_Fungi	f__unclassified_Fungi	g__unclassified_Fungi	s__unclassified_Fungi
ASV_652	d__Fungi	p__Basidiomycota	c__Agaricomycetes	o__Agaricales	f__Bolbitiaceae	g__Conocybe	s__Conocybe_romagnesii
ASV_642	d__Fungi	p__Ascomycota	c__Sordariomycetes	o__Sordariales	f__Chaetomiaceae	g__Corynascella	s__Corynascella_humicola
ASV_445	d__Fungi	p__Mortierellomycota	c__Mortierellomycetes	o__Mortierellales	f__Mortierellaceae	g__Mortierella	s__Mortierella_ambigua
ASV_371	d__Fungi	p__Ascomycota	c__Dothideomycetes	o__Pleosporales	f__Lentitheciaceae	g__unclassified_Lentitheciaceae	s__unclassified_Lentitheciaceae
ASV_324	d__Fungi	p__Ascomycota	c__unclassified_Ascomycota	o__unclassified_Ascomycota	f__unclassified_Ascomycota	g__unclassified_Ascomycota	s__unclassified_Ascomycota
ASV_25	d__Fungi	p__Ascomycota	c__Dothideomycetes	o__Capnodiales	f__unclassified_Capnodiales	g__unclassified_Capnodiales	s__unclassified_Capnodiales
ASV_167	d__Fungi	p__Ascomycota	c__Sordariomycetes	o__unidentified	f__unidentified	g__unidentified	s__unidentified
ASV_164	d__Fungi	p__Ascomycota	c__Dothideomycetes	o__Pleosporales	f__Phaeosphaeriaceae	g__Paraphoma	s__Paraphoma_chrysanthemicola
ASV_157	d__Fungi	p__Ascomycota	c__Eurotiomycetes	o__Chaetothyriales	f__Cyphellophoraceae	g__Cyphellophora	s__unclassified_Cyphellophora
ASV_156	d__Fungi	p__Basidiomycota	c__Agaricomycetes	o__Agaricales	f__Psathyrellaceae	g__Coprinopsis	s__Coprinopsis_urticicola
ASV_150	d__Fungi	p__Ascomycota	c__Sordariomycetes	o__Hypocreales	f__Cordycipitaceae	g__Lecanicillium	s__Lecanicillium_saksenae
ASV_14	d__Fungi	p__Ascomycota	c__Dothideomycetes	o__Pleosporales	f__Cucurbitariaceae	g__unidentified	s__unidentified
ASV_1351	d__Fungi	p__Ascomycota	c__Dothideomycetes	o__Capnodiales	f__Mycosphaerellaceae	g__Mycosphaerella	s__Mycosphaerella_tassiana
ASV_1313	d__Fungi	p__Ascomycota	c__Dothideomycetes	o__Pleosporales	f__Phaeosphaeriaceae	g__unclassified_Phaeosphaeriaceae	s__unclassified_Phaeosphaeriaceae
ASV_1307	d__Fungi	p__Ascomycota	c__Dothideomycetes	o__Capnodiales	f__Cladosporiaceae	g__Cladosporium	s__Cladosporium_velox
ASV_1180	d__Fungi	p__Ascomycota	c__Eurotiomycetes	o__Chaetothyriales	f__unidentified	g__unidentified	s__unidentified
ASV_1119	d__Fungi	p__Basidiomycota	c__Tremellomycetes	o__Tremellales	f__Bulleribasidiaceae	g__Vishniacozyma	s__Vishniacozyma_victoriae
ASV_1097	d__Fungi	p__Basidiomycota	c__Agaricomycetes	o__Agaricales	f__Psathyrellaceae	g__Coprinopsis	s__Coprinopsis_pachyderma
ASV_1072	d__Fungi	p__Ascomycota	c__Sordariomycetes	o__Hypocreales	f__Hypocreales_fam_Incertae_sedis	g__Acremonium	s__Acremonium_charticola

## Sheet: Table S5
Table S5. The genomic variation statistics of four varieties.
Varieties	SNPs	InDels	CNVs	SVs	Varied genes
YQ1	484261	210348	2180	589	2179
YQ2	592410	222962	2147	1146	2545
XQ2	393764	220996	2107	4486	1716
FH	500789	235223	2013	4022	2428

## Sheet: Table S6
Table S6. The nitrogen-responsive genes with genome sequence variation.
Gene_ID	Gene Name	N1	N2	N3	N4	GO	KEGG	eggNOG	eggNOG Class	Swissprot	NR Description
YQ1-specific varied genes (8)
FtPinG0004179200.01	FtPP2A1	99.9182	15.7959	9.67359	7.44481	-	-	virNOG05827	R	sp|O81865|P2A01_ARATH Protein PHLOEM PROTEIN 2-LIKE A1 OS=Arabidopsis thaliana GN=PP2A1 PE=2 SV=1	gi|157674549|gb|ABV60370.1| lectin [Limonium bicolor]
FtPinG0004199400.01	FtCRRSP1	0	0.24342	0.793033	2.16938	-	-	virNOG05235	T	sp|Q9SYB1|CRRS1_ARATH Cysteine-rich repeat secretory protein 1 OS=Arabidopsis thaliana GN=CRRSP1 PE=3 SV=3	gi|720038160|ref|XP_010267898.1| PREDICTED: uncharacterized protein LOC104605002 [Nelumbo nucifera]
FtPinG0004342300.01	-	1.41454	0.917677	0.41946	0.683687	-	-	-	-	-	gi|923615948|ref|XP_013745850.1| PREDICTED: uncharacterized protein LOC106448525 [Brassica napus]
FtPinG0005426400.01	FtpLRR-RLK	0.617195	0.924893	1.43118	1.47288	GO:0004672;GO:0005524;GO:0006468	-	virNOG10857;virNOG15924;NOG21676	T	sp|O64556|Y2923_ARATH Putative leucine-rich repeat receptor-like serine/threonine-protein kinase At2g19230 OS=Arabidopsis thaliana GN=At2g19230 PE=3 SV=3	gi|568822602|ref|XP_006465719.1| PREDICTED: putative leucine-rich repeat receptor-like serine/threonine-protein kinase At2g19230 isoform X1 [Citrus sinensis]
FtPinG0006813800.01	FtCNR11	1.74144	2.75203	1.88792	1.24901	-	-	virNOG20072;virNOG22620;virNOG22657	S	sp|D9HP27|CNR11_MAIZE Cell number regulator 11 OS=Zea mays GN=CNR11 PE=2 SV=1	gi|593794727|ref|XP_007160402.1| hypothetical protein PHAVU_002G318900g [Phaseolus vulgaris] &gt;gi|561033817|gb|ESW32396.1| hypothetical protein PHAVU_002G318900g [Phaseolus vulgaris]
FtPinG0006858200.01	FtLECRK2	0.0737435	0.572847	0.349301	0.918929	-	-	virNOG06319	T	sp|A2XQD3|LERK2_ORYSI G-type lectin S-receptor-like serine/threonine-protein kinase LECRK2 OS=Oryza sativa subsp. indica GN=LECRK2 PE=2 SV=1	gi|223547343|gb|EEF48838.1| BRASSINOSTEROID INSENSITIVE 1-associated receptor kinase 1 precursor, putative [Ricinus communis]
FtPinG0008563500.01	-	34.8014	21.7159	18.1021	16.0308	-	-	virNOG15866	R	-	gi|568821923|ref|XP_006465391.1| PREDICTED: uncharacterized protein LOC102618171 [Citrus sinensis]
FtPinG0008565900.01	-	17.3791	19.9411	6.41107	5.76449	-	-	euNOG26256;virNOG25630	S	-	gi|225442979|ref|XP_002268235.1| PREDICTED: uncharacterized protein LOC100261053 [Vitis vinifera] &gt;gi|297743449|emb|CBI36316.3| unnamed protein product [Vitis vinifera]
YQ2-specific varied genes (27)
FtPinG0000354800.01	FtWRKY41	19.7194	26.973	60.8227	67.9031	GO:0003700;GO:0006355;GO:0043565	-	virNOG13857	K	sp|Q8H0Y8|WRK41_ARATH Probable WRKY transcription factor 41 OS=Arabidopsis thaliana GN=WRKY41 PE=2 SV=2	gi|225454483|ref|XP_002281031.1| PREDICTED: probable WRKY transcription factor 46 [Vitis vinifera]
FtPinG0000545200.01	FtHHT1	1.81015	1.3045	2.41916	6.40671	GO:0016747	K15400	virNOG02538	R	sp|Q94CD1|HHT1_ARATH Omega-hydroxypalmitate O-feruloyl transferase OS=Arabidopsis thaliana GN=HHT1 PE=1 SV=1	gi|359491108|ref|XP_003634222.1| PREDICTED: omega-hydroxypalmitate O-feruloyl transferase [Vitis vinifera]
FtPinG0000566200.01	FtTNT1-94	1.6861	0.741904	3.15773	0	GO:0003676;GO:0008270	K00558	virNOG35173;virNOG25774;virNOG08281	R	sp|P10978|POLX_TOBAC Retrovirus-related Pol polyprotein from transposon TNT 1-94 OS=Nicotiana tabacum PE=2 SV=1	gi|1012351328|gb|KYP62517.1| Retrovirus-related Pol polyprotein from transposon TNT 1-94 [Cajanus cajan]
FtPinG0000704300.01	-	0.199022	0.0947257	1.62164	0.202186	-	-	-	-	-	gi|1021514320|ref|XP_016200669.1| PREDICTED: remorin-like isoform X1 [Arachis ipaensis]
FtPinG0000899300.01	FtDUR3	122.445	120.837	12.5812	6.67895	GO:0016020;GO:0022857;GO:0055085	-	virNOG12073	P	sp|F4KD71|DUR3_ARATH Urea-proton symporter DUR3 OS=Arabidopsis thaliana GN=DUR3 PE=1 SV=1	gi|702340008|ref|XP_010056168.1| PREDICTED: urea-proton symporter DUR3-like [Eucalyptus grandis]
FtPinG0001137100.01	-	0.361621	0.859505	0.417554	0.23994	-	-	-	-	-	gi|922377464|ref|XP_013459025.1| hypothetical protein MTR_3g021185 [Medicago truncatula] &gt;gi|657392021|gb|KEH33078.1| hypothetical protein MTR_3g021185 [Medicago truncatula]
FtPinG0001251300.01	FtASD1	0.307442	0.0996328	0.130952	0.0458776	GO:0046373;GO:0046556	K01209	virNOG01458	G	sp|Q9SG80|ASD1_ARATH Alpha-L-arabinofuranosidase 1 OS=Arabidopsis thaliana GN=ASD1 PE=1 SV=1	gi|255565362|ref|XP_002523672.1| PREDICTED: alpha-L-arabinofuranosidase 1 [Ricinus communis] &gt;gi|223537072|gb|EEF38707.1| Alpha-N-arabinofuranosidase 1 precursor, putative [Ricinus communis]
FtPinG0001440000.01	FtWAKL2	1.65016	1.88037	0.950353	2.59328	GO:0004672;GO:0005524;GO:0006468	-	virNOG27935;virNOG06535	T	sp|Q7X8C5|WAKLB_ARATH Wall-associated receptor kinase-like 2 OS=Arabidopsis thaliana GN=WAKL2 PE=2 SV=1	gi|902240496|gb|KNA26003.1| hypothetical protein SOVF_001480 [Spinacia oleracea]
FtPinG0001451100.01	-	0.751004	1.92134	0.990734	1.80736	GO:0008270	-	virNOG04356	K	-	gi|731339491|ref|XP_010680885.1| PREDICTED: uncharacterized protein LOC104895937 [Beta vulgaris subsp. vulgaris]
FtPinG0002120800.01	FtLECRK41	0.644623	0.255623	0.0984204	0.141584	GO:0004672;GO:0005524;GO:0006468;GO:0030246	-	virNOG00169	T	sp|O80939|LRK41_ARATH L-type lectin-domain containing receptor kinase IV.1 OS=Arabidopsis thaliana GN=LECRK41 PE=2 SV=1	gi|1029011580|ref|XP_016669636.1| PREDICTED: L-type lectin-domain containing receptor kinase IV.1-like [Gossypium hirsutum]
FtPinG0002406700.01	FtRIC10	11.4903	7.87588	7.86043	5.22573	-	-	virNOG01843;virNOG23667	SR	sp|Q9M0Y9|RIC10_ARATH CRIB domain-containing protein RIC10 OS=Arabidopsis thaliana GN=RIC10 PE=2 SV=1	gi|1009108152|ref|XP_015883283.1| PREDICTED: CRIB domain-containing protein RIC10 [Ziziphus jujuba]
FtPinG0003036500.01	FtDTX24	0.683449	0.73154	0.155281	0.558809	GO:0006855;GO:0015238;GO:0015297;GO:0016020;GO:0055085	K03327	virNOG13195	R	sp|F4J158|DTX24_ARATH Protein DETOXIFICATION 24 OS=Arabidopsis thaliana GN=DTX24 PE=2 SV=1	gi|225439162|ref|XP_002267923.1| PREDICTED: protein TRANSPARENT TESTA 12-like [Vitis vinifera] &gt;gi|731398169|ref|XP_010653162.1| PREDICTED: protein TRANSPARENT TESTA 12-like [Vitis vinifera]
FtPinG0003168400.01	FtIDM1	0.826025	1.15757	1.87604	1.2536	-	-	virNOG01594	R	sp|F4IXE7|IDM1_ARATH Increased DNA methylation 1 OS=Arabidopsis thaliana GN=IDM1 PE=1 SV=1	gi|590587845|ref|XP_007016072.1| PHD finger transcription factor, putative [Theobroma cacao] &gt;gi|508786435|gb|EOY33691.1| PHD finger transcription factor, putative [Theobroma cacao]
FtPinG0003568500.01	FtCRRSP55-1	244.245	386.689	510.321	582.009	-	-	virNOG15734	R	sp|Q9LV60|CRR55_ARATH Cysteine-rich repeat secretory protein 55 OS=Arabidopsis thaliana GN=CRRSP55 PE=2 SV=1	gi|1029137239|ref|XP_016746652.1| PREDICTED: cysteine-rich repeat secretory protein 55-like [Gossypium hirsutum]
FtPinG0003569500.01	FtCRRSP55-2	271.527	475.558	608.136	630.837	-	-	virNOG15734	R	sp|Q9LV60|CRR55_ARATH Cysteine-rich repeat secretory protein 55 OS=Arabidopsis thaliana GN=CRRSP55 PE=2 SV=1	gi|1029137239|ref|XP_016746652.1| PREDICTED: cysteine-rich repeat secretory protein 55-like [Gossypium hirsutum]
FtPinG0004035300.01	FtBAG2	19.7425	12.0315	9.20735	14.24	GO:0005515	-	virNOG22470	O	sp|Q0WPX7|BAG2_ARATH BAG family molecular chaperone regulator 2 OS=Arabidopsis thaliana GN=BAG2 PE=1 SV=1	gi|590646685|ref|XP_007031691.1| Binding protein, putative [Theobroma cacao] &gt;gi|508710720|gb|EOY02617.1| Binding protein, putative [Theobroma cacao]
FtPinG0004083100.01	-	1.87105	2.30723	0.904523	1.29024	-	-	virNOG02701	G	-	gi|460400101|ref|XP_004245574.1| PREDICTED: uncharacterized protein LOC101249113 [Solanum lycopersicum]
FtPinG0004335200.01	FtPP2C40	42.3121	44.8762	100.844	78.3009	GO:0003824	K01102	virNOG12617	T	sp|Q9LUS8|P2C40_ARATH Probable protein phosphatase 2C 40 OS=Arabidopsis thaliana GN=At3g16560 PE=2 SV=1	gi|566259644|ref|XP_006389378.1| phosphatase 2C family protein [Populus trichocarpa] &gt;gi|550312153|gb|ERP48292.1| phosphatase 2C family protein [Populus trichocarpa]
FtPinG0005381700.01	FtRPS2D	0.639937	1.06887	0.262716	0.481285	GO:0003723;GO:0003735;GO:0005840;GO:0006412;GO:0015935	K02981	virNOG07390	J	sp|Q9SCM3|RS24_ARATH 40S ribosomal protein S2-4 OS=Arabidopsis thaliana GN=RPS2D PE=2 SV=1	gi|1026047642|ref|XP_016569631.1| PREDICTED: 40S ribosomal protein S2-3-like [Capsicum annuum]
FtPinG0005773600.01	FtFD	6.13232	4.72879	2.8703	2.20367	GO:0003700;GO:0006355	-	virNOG24444;virNOG25129	K	sp|Q84JK2|FD_ARATH Protein FD OS=Arabidopsis thaliana GN=FD PE=1 SV=1	gi|731437177|ref|XP_010646869.1| PREDICTED: protein FD-like [Vitis vinifera]
FtPinG0006081200.01	FtPS2	19.9552	16.6851	9.25581	9.14312	GO:0071705	-	virNOG00098	P	sp|Q9ZQ89|UPS2_ARATH Ureide permease 2 OS=Arabidopsis thaliana GN=UPS2 PE=1 SV=2	gi|590699243|ref|XP_007045875.1| Ureide permease 2 isoform 1 [Theobroma cacao] &gt;gi|590699247|ref|XP_007045876.1| Ureide permease 2 isoform 1 [Theobroma cacao] &gt;gi|508709810|gb|EOY01707.1| Ureide permease 2 isoform 1 [Theobroma cacao] &gt;gi|508709811|gb|EOY01708.1| Ureide permease 2 isoform 1 [Theobroma cacao]
FtPinG0006172000.01	-	2.72079	2.82365	6.60719	4.28294	-	-	-	-	-	-
FtPinG0007067200.01	FtSNRNP25	0.713554	0.508736	5.93703	2.88567	-	K13153	virNOG18599	S	sp|Q84WS8|U1125_ARATH U11/U12 small nuclear ribonucleoprotein 25 kDa protein OS=Arabidopsis thaliana GN=SNRNP25 PE=2 SV=1	gi|302141700|emb|CBI18903.3| unnamed protein product [Vitis vinifera]
FtPinG0007067300.01	FtHBII	647.012	750.085	5255.31	4366.02	GO:0019825;GO:0020037	-	virNOG17725	C	sp|P23244|HBP2_CASGL Hemoglobin-2 OS=Casuarina glauca GN=HBII PE=3 SV=1	gi|197312867|gb|ACH63214.1| class 1 non-symbiotic hemoglobin [Rheum australe]
FtPinG0007474300.01	FtHLB1	1.1846	0.804323	1.02441	0.35521	GO:0005515	-	virNOG06189	S	sp|Q9FHY8|HLB1_ARATH Protein HLB1 OS=Arabidopsis thaliana GN=HLB1 PE=1 SV=1	gi|1009156647|ref|XP_015896350.1| PREDICTED: uncharacterized protein LOC107430075 [Ziziphus jujuba]
FtPinG0009282700.01	FtCYP76B6	0.915493	0.0554142	0.305345	0.0563077	GO:0005506;GO:0016705;GO:0020037;GO:0055114	-	virNOG06071	Q	sp|Q8VWZ7|C76B6_CATRO Geraniol 8-hydroxylase OS=Catharanthus roseus GN=CYP76B6 PE=1 SV=1	gi|731361335|ref|XP_010692298.1| PREDICTED: geraniol 8-hydroxylase-like [Beta vulgaris subsp. vulgaris]
FtPinG0009408600.01	FtCOL2	13.093	8.26984	6.20775	7.82372	GO:0005515;GO:0005622;GO:0008270	-	virNOG08037	K	sp|Q96502|COL2_ARATH Zinc finger protein CONSTANS-LIKE 2 OS=Arabidopsis thaliana GN=COL2 PE=1 SV=1	gi|334847620|gb|ACB36911.2| CONSTANS-like protein 1 [Oxybasis rubra]
XQ2-specific varied genes (14)
FtPinG0000544800.01	FtHHT1	0.704265	0.495761	0.349383	1.33131	GO:0016747	K15400	virNOG02538	R	sp|Q94CD1|HHT1_ARATH Omega-hydroxypalmitate O-feruloyl transferase OS=Arabidopsis thaliana GN=HHT1 PE=1 SV=1	gi|672134913|ref|XP_008791113.1| PREDICTED: omega-hydroxypalmitate O-feruloyl transferase-like [Phoenix dactylifera]
FtPinG0000943100.01	FtNFD4	0.228074	0.29041	0.0877599	0.0309889	-	-	virNOG08963	S	sp|F4I9E1|NFD4_ARATH Protein NUCLEAR FUSION DEFECTIVE 4 OS=Arabidopsis thaliana GN=NFD4 PE=3 SV=1	gi|731357781|ref|XP_010690391.1| PREDICTED: probable transporter mch1 [Beta vulgaris subsp. vulgaris]
FtPinG0001347200.01	FtCYP96A15	1.95281	1.6068	0.86309	1.2582	GO:0005506;GO:0016705;GO:0020037;GO:0055114	-	virNOG08458	Q	sp|Q9FVS9|C96AF_ARATH Alkane hydroxylase MAH1 OS=Arabidopsis thaliana GN=CYP96A15 PE=2 SV=1	gi|743896794|ref|XP_011041669.1| PREDICTED: cytochrome P450 86B1-like [Populus euphratica]
FtPinG0001389600.01	FtKCS12	2.00468	0.0844779	1.52014	0.273403	GO:0003824;GO:0006633;GO:0008152;GO:0016020;GO:0016747	K15397	virNOG03069	R	sp|Q9SIB2|KCS12_ARATH 3-ketoacyl-CoA synthase 12 OS=Arabidopsis thaliana GN=KCS12 PE=2 SV=1	gi|698496013|ref|XP_009794082.1| PREDICTED: 3-ketoacyl-CoA synthase 12-like [Nicotiana sylvestris]
FtPinG0001402800.01	FtFD	2.18857	1.87687	1.27576	0.580233	GO:0003700;GO:0006355	-	virNOG19464;virNOG24444;virNOG05421	K	sp|Q84JK2|FD_ARATH Protein FD OS=Arabidopsis thaliana GN=FD PE=1 SV=1	gi|470105404|ref|XP_004289074.1| PREDICTED: protein FD [Fragaria vesca subsp. vesca]
FtPinG0003237600.01	FtGALT29A	8.89381	5.74988	3.07897	3.98719	GO:0006486;GO:0008373	-	virNOG05989	G	sp|Q9SGD2|GT29A_ARATH Beta-1,6-galactosyltransferase GALT29A OS=Arabidopsis thaliana GN=GALT29A PE=1 SV=1	gi|590586987|ref|XP_007015852.1| Sialyltransferase, putative [Theobroma cacao] &gt;gi|508786215|gb|EOY33471.1| Sialyltransferase, putative [Theobroma cacao]
FtPinG0003322800.01	FtUGT85A23	5.84001	4.05608	3.06883	1.98466	GO:0008152;GO:0016758	-	virNOG04662	CG	sp|F8WLS6|UGT6_CATRO 7-deoxyloganetin glucosyltransferase OS=Catharanthus roseus GN=UGT85A23 PE=1 SV=1	gi|723586574|dbj|BAP90365.1| UDP-glycose: glycosyltransferase UGT85Z1 [Fagopyrum esculentum]
FtPinG0004181300.01	FtEP3	84.1617	105.178	155.134	218.071	GO:0004568;GO:0006032;GO:0008061;GO:0016998	K01183	virNOG03548;virNOG31627;KOG4742	RG	sp|Q9M2U5|CHI5_ARATH Endochitinase EP3 OS=Arabidopsis thaliana GN=EP3 PE=1 SV=1	gi|769794813|ref|XP_006858883.2| PREDICTED: uncharacterized protein LOC18448760 [Amborella trichopoda]
FtPinG0004183000.01	FtLPA1	1.38729	0.78807	0.575186	0.763001	-	-	virNOG07143	S	sp|Q9SRY4|LPA1_ARATH Protein LOW PSII ACCUMULATION 1, chloroplastic OS=Arabidopsis thaliana GN=LPA1 PE=1 SV=1	gi|1029137287|ref|XP_016746675.1| PREDICTED: protein LOW PSII ACCUMULATION 1, chloroplastic-like [Gossypium hirsutum] &gt;gi|1029137289|ref|XP_016746676.1| PREDICTED: protein LOW PSII ACCUMULATION 1, chloroplastic-like [Gossypium hirsutum]
FtPinG0006373800.01	FtSWEET14	25.4259	40.1253	57.2779	36.3035	GO:0016021	K15382	virNOG02611	R	sp|B8BKP4|SWT14_ORYSI Bidirectional sugar transporter SWEET14 OS=Oryza sativa subsp. indica GN=SWEET14 PE=2 SV=1	gi|731369002|ref|XP_010696414.1| PREDICTED: bidirectional sugar transporter SWEET9-like [Beta vulgaris subsp. vulgaris] &gt;gi|870843860|gb|KMS96952.1| hypothetical protein BVRB_7g179950 [Beta vulgaris subsp. vulgaris]
FtPinG0006565000.01	FtNRAMP5	129.974	126.496	45.0759	93.2145	GO:0016020;GO:0030001;GO:0046873	K12347	virNOG13478	P	sp|Q8H4H5|NRAM5_ORYSJ Metal transporter Nramp5 OS=Oryza sativa subsp. japonica GN=NRAMP5 PE=2 SV=1	gi|720045591|ref|XP_010270254.1| PREDICTED: metal transporter Nramp5-like [Nelumbo nucifera]
FtPinG0008695600.01	-	14.7165	12.8927	12.8144	6.54795	GO:0005515	-	virNOG13343	S	-	gi|641847968|gb|KDO66846.1| hypothetical protein CISIN_1g009385mg [Citrus sinensis]
FtPinG0008935500.01	FtP5CS	0.776839	0.559628	1.16049	0.948539	GO:0003824;GO:0004349;GO:0004350;GO:0005737;GO:0006561;GO:0008152;GO:0016491;GO:0016620;GO:0055114	K12657	virNOG08000	E	sp|O65361|P5CS_MESCR Delta-1-pyrroline-5-carboxylate synthase OS=Mesembryanthemum crystallinum GN=P5CS PE=2 SV=1	gi|720024867|ref|XP_010263774.1| PREDICTED: delta-1-pyrroline-5-carboxylate synthase isoform X1 [Nelumbo nucifera]
FtPinG0009599500.01	FtPER71	2.37925	2.60523	8.16168	8.07492	GO:0004601;GO:0006979;GO:0020037;GO:0042744;GO:0055114	K00430	virNOG02740	G	sp|Q43387|PER71_ARATH Peroxidase 71 OS=Arabidopsis thaliana GN=PER71 PE=1 SV=1	gi|1781324|emb|CAA71489.1| peroxidase [Spinacia oleracea]
FH-specific varied genes (38)
FtPinG0000136000.01	FtGAPC2	3.07638	6.45014	7.96358	13.4952	GO:0006006;GO:0016620;GO:0050661;GO:0051287;GO:0055114	K00134	virNOG03816	G	sp|Q7FAH2|G3PC2_ORYSJ Glyceraldehyde-3-phosphate dehydrogenase 2, cytosolic OS=Oryza sativa subsp. japonica GN=GAPC2 PE=1 SV=1	gi|74419004|gb|ABA03227.1| glyceraldehyde-3-phosphate dehydrogenase [Populus maximowiczii x Populus nigra]
FtPinG0000140600.01	FtTNT1-94	1.6395	0.755445	2.3659	0.147666	-	K00558	virNOG26521;virNOG25774	OR	sp|P10978|POLX_TOBAC Retrovirus-related Pol polyprotein from transposon TNT 1-94 OS=Nicotiana tabacum PE=2 SV=1	gi|1012342348|gb|KYP53542.1| Retrovirus-related Pol polyprotein from transposon TNT 1-94 [Cajanus cajan]
FtPinG0000140900.01	FtMYB315	1.29527	0.627758	0	0.0381122	GO:0003677	K09422	virNOG08210	K	sp|P81394|MYB15_ANTMA Myb-related protein 315 OS=Antirrhinum majus GN=MYB315 PE=2 SV=1	gi|1035902782|gb|OAY32381.1| hypothetical protein MANES_13G013500 [Manihot esculenta]
FtPinG0000213800.01	FtACR4	22.1573	23.1443	46.9236	55.3054	-	-	virNOG09962	R	sp|Q8LJW3|ACR4_ARATH ACT domain-containing protein ACR4 OS=Arabidopsis thaliana GN=ACR4 PE=2 SV=1	gi|703081203|ref|XP_010091626.1| [Protein-PII] uridylyltransferase [Morus notabilis] &gt;gi|587854867|gb|EXB44892.1| [Protein-PII] uridylyltransferase [Morus notabilis]
FtPinG0000246400.01	FtNCED3	2.04149	2.23826	0.644175	0.903195	GO:0016702;GO:0055114	K09840	virNOG05544	Q	sp|Q9LRR7|NCED3_ARATH 9-cis-epoxycarotenoid dioxygenase NCED3, chloroplastic OS=Arabidopsis thaliana GN=NCED3 PE=2 SV=1	gi|590611709|ref|XP_007022180.1| Nine-cis-epoxycarotenoid dioxygenase 3 [Theobroma cacao] &gt;gi|508721808|gb|EOY13705.1| Nine-cis-epoxycarotenoid dioxygenase 3 [Theobroma cacao]
FtPinG0000256000.01	-	2.2298	1.55067	2.74292	0.982138	-	-	virNOG31604;virNOG35881;KOG0017	SR	-	gi|698587134|ref|XP_009779098.1| PREDICTED: uncharacterized protein LOC104228343 [Nicotiana sylvestris]
FtPinG0000278200.01	FtSPX3	0.299545	0.751209	1.69057	1.31471	-	-	virNOG07793	P	sp|Q5PP62|SPX3_ARATH SPX domain-containing protein 3 OS=Arabidopsis thaliana GN=SPX3 PE=2 SV=1	gi|728828562|gb|KHG08005.1| SPX domain-containing 3 -like protein [Gossypium arboreum]
FtPinG0000361000.01	FtLRK10L-1.2	1.87193	3.6403	3.84007	6.10085	GO:0004672;GO:0005524;GO:0006468	-	virNOG04329	T	sp|P0C5E2|LRL12_ARATH LEAF RUST 10 DISEASE-RESISTANCE LOCUS RECEPTOR-LIKE PROTEIN KINASE-like 1.2 OS=Arabidopsis thaliana GN=LRK10L-1.2 PE=2 SV=3	gi|731426449|ref|XP_010663617.1| PREDICTED: probable serine/threonine-protein kinase At1g18390 isoform X3 [Vitis vinifera]
FtPinG0000399800.01	FtBOR1-1	1.30116	0.9474	1.28518	2.27096	GO:0006820;GO:0016021	-	virNOG05650	P	sp|Q8VYR7|BOR1_ARATH Boron transporter 1 OS=Arabidopsis thaliana GN=BOR1 PE=1 SV=1	gi|731395807|ref|XP_010652294.1| PREDICTED: probable boron transporter 2 [Vitis vinifera] &gt;gi|297744033|emb|CBI37003.3| unnamed protein product [Vitis vinifera]
FtPinG0000451200.01	FtWAT1	12.7857	15.0347	64.9452	74.599	GO:0016020;GO:0016021	-	virNOG31904;virNOG13113	S	sp|F4I5D5|WTR11_ARATH WAT1-related protein At1g70260 OS=Arabidopsis thaliana GN=At1g70260 PE=2 SV=1	gi|731342859|ref|XP_010682608.1| PREDICTED: WAT1-related protein At1g70260-like [Beta vulgaris subsp. vulgaris] &gt;gi|870855592|gb|KMT07308.1| hypothetical protein BVRB_6g149360 [Beta vulgaris subsp. vulgaris]
FtPinG0000946800.01	FtCML25	18.341	15.7617	10.7761	6.0821	-	K13448	virNOG22065;virNOG18828	T	sp|Q9FYK2|CML25_ARATH Probable calcium-binding protein CML25 OS=Arabidopsis thaliana GN=CML25 PE=2 SV=1	gi|702392387|ref|XP_010066024.1| PREDICTED: calmodulin-like protein 1 [Eucalyptus grandis]
FtPinG0001383300.01	-	1.65719	1.13622	0	0.785811	-	-	-	-	-	-
FtPinG0001418200.01	FtABCA2	0.0490214	0.198522	0.0844537	0.0173981	GO:0005524;GO:0016887	-	virNOG03257	Q	sp|Q84K47|AB2A_ARATH ABC transporter A family member 2 OS=Arabidopsis thaliana GN=ABCA2 PE=2 SV=1	gi|645217199|ref|XP_008224754.1| PREDICTED: ABC transporter A family member 2-like isoform X1 [Prunus mume]
FtPinG0002490800.01	FtCYP82C4	0.568442	0.249302	0.231174	0.143662	GO:0005506;GO:0016705;GO:0020037;GO:0055114	K00512	virNOG15171;virNOG00971	Q	sp|Q9SZ46|C82C4_ARATH Cytochrome P450 82C4 OS=Arabidopsis thaliana GN=CYP82C4 PE=2 SV=1	gi|1001184242|dbj|BAU59409.1| cytochrome P450 82an1 [Fallopia sachalinensis]
FtPinG0002945500.01	FtDTX49	2.14912	3.88297	5.77692	8.85075	GO:0006855;GO:0015238;GO:0015297;GO:0016020;GO:0055085	K03327	virNOG01269	S	sp|O82752|DTX49_ARATH Protein DETOXIFICATION 49 OS=Arabidopsis thaliana GN=DTX49 PE=2 SV=1	gi|747068766|ref|XP_011081156.1| PREDICTED: MATE efflux family protein 5 [Sesamum indicum]
FtPinG0003177100.01	FtSPAC24B11.05	1.50411	1.83384	0.800182	1.79125	GO:0008152;GO:0016787	K07025	virNOG00120;virNOG01003	R	sp|Q09893|YAI5_SCHPO Uncharacterized protein C24B11.05 OS=Schizosaccharomyces pombe (strain 972 / ATCC 24843) GN=SPAC24B11.05 PE=3 SV=1	gi|720020862|ref|XP_010262543.1| PREDICTED: uncharacterized protein LOC104601051 [Nelumbo nucifera]
FtPinG0004333600.01	FtNF-YB5	5.7652	3.87835	3.46215	2.20099	GO:0046982	-	virNOG19816	K	sp|O82248|NFYB5_ARATH Nuclear transcription factor Y subunit B-5 OS=Arabidopsis thaliana GN=NFYB5 PE=1 SV=1	gi|629095125|gb|KCW61120.1| hypothetical protein EUGRSUZ_H03892 [Eucalyptus grandis]
FtPinG0004437600.01	FtEXPA30	1.57845	1.81207	2.50955	3.60047	GO:0005576;GO:0009664	-	virNOG05743	S	sp|Q8W2X8|EXP30_ORYSJ Putative expansin-A30 OS=Oryza sativa subsp. japonica GN=EXPA30 PE=3 SV=1	gi|1029026642|ref|XP_016677166.1| PREDICTED: expansin-A18-like [Gossypium hirsutum]
FtPinG0004662500.01	-	3.17137	3.06522	1.48711	1.19476	-	-	virNOG05698	S	-	gi|590693657|ref|XP_007044395.1| Actin cross-linking protein, putative [Theobroma cacao] &gt;gi|508708330|gb|EOY00227.1| Actin cross-linking protein, putative [Theobroma cacao]
FtPinG0005145200.01	FtXI-C	0.750193	0.942954	0.426607	0.757596	GO:0003774;GO:0003777;GO:0005515;GO:0005524;GO:0007018;GO:0008017;GO:0016459	K10357	virNOG29078;virNOG00897	Z	sp|F4HXP9|MYO9_ARATH Myosin-9 OS=Arabidopsis thaliana GN=XI-C PE=2 SV=1	gi|902202421|gb|KNA14269.1| hypothetical protein SOVF_108870 [Spinacia oleracea]
FtPinG0005359000.01	-	1.52351	2.25146	0.612227	0.643149	-	-	virNOG19698;virNOG19076	S	-	gi|590618756|ref|XP_007024133.1| Late embryogenesis abundant hydroxyproline-rich glycofamily protein isoform 1 [Theobroma cacao] &gt;gi|508779499|gb|EOY26755.1| Late embryogenesis abundant hydroxyproline-rich glycofamily protein isoform 1 [Theobroma cacao]
FtPinG0005747100.01	-	0.940946	1.09854	2.59075	0.580329	GO:0003824;GO:0008270;GO:0016787	-	virNOG01432	F	sp|O34598|GUAD_BACSU Guanine deaminase OS=Bacillus subtilis (strain 168) GN=guaD PE=1 SV=1	gi|326492115|dbj|BAJ98282.1| predicted protein [Hordeum vulgare subsp. vulgare]
FtPinG0006244300.01	-	3.18015	3.92118	8.70527	5.39732	-	-	-	-	-	-
FtPinG0006672800.01	FtABCG9	24.0028	27.7162	9.40153	23.31	GO:0005524;GO:0016020;GO:0016887	-	virNOG00386	Q	sp|Q9SZR9|AB9G_ARATH ABC transporter G family member 9 OS=Arabidopsis thaliana GN=ABCG9 PE=3 SV=2	gi|802716349|ref|XP_012084971.1| PREDICTED: ABC transporter G family member 9-like [Jatropha curcas] &gt;gi|643714513|gb|KDP27016.1| hypothetical protein JCGZ_20951 [Jatropha curcas]
FtPinG0006739400.01	FtABCC2	155.226	134.197	130.608	69.5667	GO:0005524;GO:0016021;GO:0016887;GO:0042626;GO:0055085	-	virNOG11242	Q	sp|Q42093|AB2C_ARATH ABC transporter C family member 2 OS=Arabidopsis thaliana GN=ABCC2 PE=1 SV=2	gi|731351415|ref|XP_010687027.1| PREDICTED: ABC transporter C family member 2-like isoform X1 [Beta vulgaris subsp. vulgaris] &gt;gi|731351417|ref|XP_010687028.1| PREDICTED: ABC transporter C family member 2-like isoform X1 [Beta vulgaris subsp. vulgaris] &gt;gi|731351419|ref|XP_010687029.1| PREDICTED: ABC transporter C family member 2-like isoform X1 [Beta vulgaris subsp. vulgaris] &gt;gi|731351…
FtPinG0006813600.01	FtPCR2	4.09836	8.93331	7.07822	11.0369	-	-	virNOG23243;virNOG22620;virNOG22657	S	sp|Q9LQU4|PCR2_ARATH Protein PLANT CADMIUM RESISTANCE 2 OS=Arabidopsis thaliana GN=PCR2 PE=1 SV=1	gi|731316936|ref|XP_010666623.1| PREDICTED: protein PLANT CADMIUM RESISTANCE 2-like [Beta vulgaris subsp. vulgaris]
FtPinG0006857200.01	FtLECRK3	0.263006	0.28637	0.128804	0.477856	GO:0004672;GO:0004674;GO:0005524;GO:0006468	-	virNOG06319	T	sp|Q25AG3|LERK3_ORYSI G-type lectin S-receptor-like serine/threonine-protein kinase LECRK3 OS=Oryza sativa subsp. indica GN=LECRK3 PE=3 SV=2	gi|731392994|ref|XP_010651295.1| PREDICTED: G-type lectin S-receptor-like serine/threonine-protein kinase RLK1 isoform X1 [Vitis vinifera]
FtPinG0007077800.01	FtHVA22F	2.29062	0.722441	1.0787	1.40187	-	K17279	virNOG12576;KOG1725;virNOG18255	SU	sp|Q682H0|HA22F_ARATH HVA22-like protein f OS=Arabidopsis thaliana GN=HVA22F PE=2 SV=1	gi|661877421|emb|CDP18726.1| unnamed protein product [Coffea canephora]
FtPinG0007116300.01	FtHHO2	4.14807	6.40683	36.2445	103.908	GO:0003677	-	virNOG15300	K	sp|Q8VZS3|HHO2_ARATH Transcription factor HHO2 OS=Arabidopsis thaliana GN=HHO2 PE=1 SV=1	gi|719967836|ref|XP_010263055.1| PREDICTED: uncharacterized protein LOC104601429 isoform X1 [Nelumbo nucifera]
FtPinG0007186800.01	FtIRT2	4.07347	18.216	55.3029	118.878	GO:0005385;GO:0016020;GO:0016021;GO:0030001;GO:0046873;GO:0055085;GO:0071577	K14709	virNOG11346	P	sp|Q6L8G1|IRT2_ORYSJ Fe(2+) transport protein 2 OS=Oryza sativa subsp. japonica GN=IRT2 PE=2 SV=1	gi|902233606|gb|KNA23112.1| hypothetical protein SOVF_027760 [Spinacia oleracea]
FtPinG0007461700.01	FtGOLS1	106.312	105.467	129.667	231.821	GO:0016757	K18819	virNOG00448	G	sp|O22893|GOLS1_ARATH Galactinol synthase 1 OS=Arabidopsis thaliana GN=GOLS1 PE=1 SV=1	gi|32345700|gb|AAM96870.1| fagopyritol synthase 1 [Fagopyrum esculentum]
FtPinG0007462700.01	FtBOR1-2	85.1159	70.2484	53.2175	39.0822	GO:0006820;GO:0016021	-	virNOG05650	P	sp|Q8VYR7|BOR1_ARATH Boron transporter 1 OS=Arabidopsis thaliana GN=BOR1 PE=1 SV=1	gi|731336795|ref|XP_010679449.1| PREDICTED: probable boron transporter 2 [Beta vulgaris subsp. vulgaris]
FtPinG0007672400.01	FtWAK2	22.1955	19.8315	6.47271	10.5945	GO:0004672;GO:0005509;GO:0005524;GO:0006468	-	virNOG16201;virNOG01267;COG0515	T	sp|Q9LMP1|WAK2_ARATH Wall-associated receptor kinase 2 OS=Arabidopsis thaliana GN=WAK2 PE=1 SV=1	gi|449444218|ref|XP_004139872.1| PREDICTED: wall-associated receptor kinase 2-like [Cucumis sativus]
FtPinG0007990600.01	-	1.1189	2.88305	2.08904	1.70672	-	-	-	-	-	gi|1035920023|gb|OAY49613.1| hypothetical protein MANES_05G069200 [Manihot esculenta]
FtPinG0008002200.01	FtEXL7	3.69217	4.47842	6.8491	7.07397	-	-	virNOG08790	R	sp|O82176|EXOL7_ARATH Protein EXORDIUM-like 7 OS=Arabidopsis thaliana GN=EXL7 PE=2 SV=2	gi|802666770|ref|XP_012081267.1| PREDICTED: protein EXORDIUM-like 7 [Jatropha curcas] &gt;gi|643719232|gb|KDP30144.1| hypothetical protein JCGZ_18105 [Jatropha curcas]
FtPinG0008258600.01	FtDLO2	0.356478	1.0188	0.391623	1.86011	GO:0016491;GO:0055114	-	virNOG01370	Q	sp|Q9ZSA7|DLO2_ARATH Protein DMR6-LIKE OXYGENASE 2 OS=Arabidopsis thaliana GN=DLO2 PE=2 SV=1	gi|565473487|ref|XP_006294468.1| hypothetical protein CARUB_v10023480mg [Capsella rubella] &gt;gi|482563176|gb|EOA27366.1| hypothetical protein CARUB_v10023480mg [Capsella rubella]
FtPinG0008325000.01	FtSWEET15	53.7642	39.4097	35.6564	24.5864	GO:0016021	K15382	virNOG02611;virNOG13445;virNOG18961	PR	sp|A2X5B4|SWT15_ORYSI Bidirectional sugar transporter SWEET15 OS=Oryza sativa subsp. indica GN=SWEET15 PE=3 SV=1	gi|731369002|ref|XP_010696414.1| PREDICTED: bidirectional sugar transporter SWEET9-like [Beta vulgaris subsp. vulgaris] &gt;gi|870843860|gb|KMS96952.1| hypothetical protein BVRB_7g179950 [Beta vulgaris subsp. vulgaris]
FtPinG0009368900.01	FtITPK3	2.01925	2.14179	0.975625	1.23015	GO:0000287;GO:0005524;GO:0005622;GO:0032957;GO:0047325;GO:0052725;GO:0052726	K00913	virNOG06961	T	sp|Q9SUG3|ITPK3_ARATH Inositol-tetrakisphosphate 1-kinase 3 OS=Arabidopsis thaliana GN=ITPK3 PE=1 SV=2	gi|225458958|ref|XP_002285550.1| PREDICTED: inositol-tetrakisphosphate 1-kinase 2 isoform X1 [Vitis vinifera]
